# Supplementary material for: An attempt to reproduce a previous meta-analysis and a new analysis regarding the impact of directly observed therapy on tuberculosis treatment outcomes
Source: PLoS One. 2019 May 23;14(5):e0217219. doi: 10.1371/journal.pone.0217219 (PMC6532908; doi:10.1371/journal.pone.0217219)
Supplement: S1 Folder — This folder contains all of the files described in the Supplementary Documentation. (ZIP) [file pone.0217219.s002.zip]

Archive with 35 entries (35 files):
- 1 Data and Analysis.R
- 2 PLoSOne Figures.Rmd
- 3 PLoSOne Supplementary Material.Rmd
- 4 PLoSOne Manuscript.Rmd
- Figures/Fig 1.tif
- Figures/Fig 2.tif
- Figures/Fig 3.tif
- Figures/Fig 4.tif
- Figures/Fig 5.tif
- Figures/Fig 6.tif
- Figures/Figure A.tif
- Figures/Figure B.tif
- Figures/Figure C.tif
- Figures/Figure D.tif
- Figures/Figure E.tif
- Figures/Figure F.tif
- Figures/Figure G.tif
- Figures/Figure H.tif
- Figures/Figure I.tif
- Figures/Figure J.tif
- Figures/Figure K.tif
- Figures/Figure L.tif
- Figures/Figure M.tif
- Figures/Figure N.tif
- Figures/Figure O.tif
- Figures/Figure P.tif
- Figures/Figure Q.tif
- Figures/Figure R.tif
- OriginalLTFU.csv
- OriginalTXFAIL.csv
- packages.bib
- Systematic Literature Review DOT vs SAT.ods
- TBref1.bib
- TBref1.bib.bak
- vancouver.csl
