# Supplementary material for: An attempt to reproduce a previous meta-analysis and a new analysis regarding the impact of directly observed therapy on tuberculosis treatment outcomes
Source: PLoS One. 2019 May 23;14(5):e0217219. doi: 10.1371/journal.pone.0217219 (PMC6532908; doi:10.1371/journal.pone.0217219)
Supplement: S1 Folder — This folder contains all of the files described in the Supplementary Documentation. (ZIP) [file pone.0217219.s002.zip › 1 Data and Analysis.R]

################################################################################################
#TB META DATA and Effect Calculations
#Script Written By Brian McKay
#Last update 8-1-18
################################################################################################

# Setting things up
################################################################################################
# Clears the global enviroment
rm(list = ls())

# Loads/installs all required packages 
# For the analysis
if (require('metafor')==FALSE) {install.packages('metafor', repos="https://cran.rstudio.com"); require(metafor);}

# For citations 
if (require('devtools')==FALSE) {install.packages('devtools', repos="https://cran.rstudio.com"); require(devtools);}
if (require('bookdown')==FALSE) {install.packages('bookdown', repos="https://cran.rstudio.com"); require(bookdown);}

# Graphics and misc
if (require('grDevices')==FALSE) {install.packages('grDevices', repos="https://cran.rstudio.com"); require(grDevices);}
if (require('knitr')==FALSE) {install.packages('knitr', repos="https://cran.rstudio.com"); require(knitr)}
if (require('markdown')==FALSE) {install.packages('markdown', repos="https://cran.rstudio.com"); require(markdown)}
if (require('caret')==FALSE) {install.packages('caret', repos="https://cran.rstudio.com"); require(caret)}
if (require('data.table')==FALSE) {install.packages('data.table', repos="https://cran.rstudio.com"); require(data.table)}
if (require('pander')==FALSE) {install.packages('pander', repos="https://cran.rstudio.com"); require(pander);}
if (require('MASS')==FALSE) {install.packages('MASS', repos="https://cran.rstudio.com"); require(MASS);}
if (require('PRISMAstatement')==FALSE) {install.packages('PRISMAstatement', repos="https://cran.rstudio.com"); require(PRISMAstatement);}

# Only install if R needs to be updated
#if (require('installr')==FALSE) { install.packages("installr", repos="https://cran.rstudio.com"); require(installr)}
################################################################################################


# Creating the data set 
################################################################################################
# I chose to manauly enter the data this way to make it easier to reproduce
# Doing it this way is only possible because of the small size of the dataframe
# This is the data from the reabstraction performed by Brian and Maria 

#Study variables
author<-c("Kamolratanakul", "Zwarenstein", "Walley", "Zwarenstein", "Okanurak", "Jasmer", "Ormerod", "Anuwatnonthakate", "Pungrassami", "Pungrassamiastx", "Kironde", "Alvarez-Gordillo")
year<-c(1999, 1998, 2001, 2000, 2007, 2004, 2002, 2008, 2002, 2002, 2002, 1998)
country<-c("Thailand", "South Africa", "Pakistan", "South Africa", "Thailand", "United States", "United Kingdom", "Thailand", "Thailand", "Thailand", "South Africa", "Mexico")
location<-c("Both", "Urban", "Both", "Urban", "Urban", "Urban", "Urban", "Both", "Both", "Both", "Rural", "Urban")
quality<-c("High", "High", "High", "High", "Med", "Low", "Low", "Med", "Low", "Low", "Med","Low")
design<-factor(c("RCT","RCT","RCT","RCT","PCS","PCS","PCS","PCS","PCS","PCS","PCS","PCS"))

# Outcome variables 
# DOT
curedot<-as.numeric(c(315,18,199,55,197,134,163,2814,290,42,"NA",54)) # Cure DOT
completetxdot<-as.numeric(c(347,27,216,73,339,134,156,4504,325,51,353,54))# Complete Treatment DOT
dieddot<-as.numeric(c(26,1,13,2,16,6,23,805,30,14,"NA",0)) # Died DOT
txfailuredot<-as.numeric(c(6,1,1,4,9,1,0,91,5,1,"NA",0)) # Treatment Failure DOT
LTFU_dot<-as.numeric(c(27,17,99,23,23,2,0,509,19,2,"NA",4)) # Lost to Follow-up DOT
transferdot<-as.numeric(c(8,7,6,10,45,6,0,366,0,0,"NA",3)) # Transfered DOT
ndot<-as.numeric(c(414,53,335,112,432,149,186,6625,379,68,505,61)) # Total DOT 

# SAT
curesat<-as.numeric(c(283,31,100,18,137,162,12,205,19,267,"NA",160)) # Cure sAT
completetxsat<-as.numeric(c(320,37,105,26,252,171,16,749,23,267,66,176)) # Complete Treatment SAT
diedsat<-as.numeric(c(21,0,3,1,11,34,0,67,4,20,"NA",12)) # Died SAT
txfailuresat<-as.numeric(c(6,0,0,2,6,4,0,13,0,4,"NA",16)) # Treatment Failure SAT
LTFU_sat<-as.numeric(c(55,19,53,11,9,6,0,332,5,22,"NA",42)) # Lost to Follow-up SAT
transfersat<-as.numeric(c(20,5,1,4,22,8,0,100,0,30,"NA",5)) # Transfered SAT
nsat<-as.numeric(c(422,61,162,44,300,223,23,1406,32,343,93,235)) # Total SAT

# Combine the vectors created above into a data frame  
TBDATA<-data.frame(author,	year,	country,	location,	quality,	design, 	curedot,	completetxdot,	dieddot,	txfailuredot,	LTFU_dot,	transferdot,	ndot,	curesat,	completetxsat,	diedsat,	txfailuresat,	LTFU_sat,	transfersat,	nsat)

# Order Data by Author
TBDATA <- TBDATA[order(TBDATA$author),]
################################################################################################


#Create Different Dataset Variations
################################################################################################
# All of these variations on the data sets include the data we re-abstracted. 
# with the exception of the Tuberculosis Research Centre's 1997 study 
# which was looking at different treatments and not DOT vs SAT. T
# he reason that these THREE data sets are created is to assess the impact of study selection 
# TBDATA1 is the way the PG 2013 did it (without the data errors and TBcentere 1997 study). 
# The main discrepance is that PG claims to use as assigned but in this data set Pungrassami is as treated
# which is what PG did despite saying other wise. 
# Code and script using PG's exact numbers and studies in an attempt to reproduce their figures(2,3) and table2 
# are availble in the supplementary materials. 
# TBDATA2 is the same as TBDATA1 except Pungrassami is as assigned. 
# TBDATA3 is the way I think it should have been done as far as study selection and using as assigned. 
#As assigned = intention to treat

# Data set with re-abstracted data and all the studies that PG 2013 included and as treated numbers for Pungrassami 
TBDATA1 <-TBDATA[!TBDATA$author %in% c("Pungrassamiastx","Kironde", "Alvarez-Gordillo"),]
TBDATA1$author<-factor(TBDATA1$author)
#table(TBDATA1$author)

# Data set with re-abstracted data and all the studies that PG 2013 included PCS and as assigned numbers for Pungrassami
TBDATA2 <- TBDATA[!TBDATA$author %in% c("Pungrassami","Kironde", "Alvarez-Gordillo"),]
TBDATA2$author<-factor(TBDATA2$author)
#table(TBDATA2$author)

# Data with only studies that actually meet the inclusion and exclusion criteria described in PG's 2013 study 
TBDATA3 <- TBDATA[which(TBDATA$author=="Kamolratanakul"|TBDATA$author=="Okanurak"|TBDATA$author=="Walley"|TBDATA$author=="Zwarenstein"|TBDATA$author=="Kironde"|TBDATA$author=="Alvarez-Gordillo"),]
TBDATA3$author<-factor(TBDATA3$author)
#table(TBDATA3$author)
################################################################################################


###Lost to Follow-up (LTFU)
################################################################################################
#Lost to Follow-up Effect Size Measure
#This code produces all three of the desired effect size measures. 
#Risk difference "RD" first then relative risk "RR" and finaly what PG calls the incendence rate, but is actually just risk.     
#all of these are calculated using the escalc function. 
#This is a part of the metafor package and is very handy. It uses the 2x2 table format. 
#ai are the exposed with the outcome, bi are the exposed without the outcome, ci are the unexposed with the outcome, and di are the unexposed without the outcome. 
#This makes it very easy to compute a number of effect sizes. Both "RD" and "RR" are calculated in this way. 
#The results of the escalc function are "yi","vi","sei",and "zi". 
#"yi" is the effect size estimate, "vi" is the sampling variances, "sei" is the standard error of effect size, and "zi" is the the test statistic. 
#The confidence intervals are also given and stored under the names "ci.lb" for the lowwer bound and "ci.up" for the upper bound. 

#RD Effect measure for Lost to Follow-up 
LTFU_dat <- escalc(measure="RD",ai= LTFU_sat, bi= (nsat - LTFU_sat), ci = LTFU_dot, di = (ndot-LTFU_dot), data = TBDATA3)
#LTFU_dat

#RR Effect measure for Lost to Follow-up
#add=0.5,to="all", and drop00=TRUE are added so that 0.5 is added to all the cells if one is blank and the study is dropped if there are 2 or more zero cells 
LTFU_datRR <- escalc(measure="RR",ai= LTFU_sat, bi= (nsat - LTFU_sat), ci = LTFU_dot, di = (ndot-LTFU_dot),add=0.5,to="all",drop00=TRUE, data = TBDATA3)
#LTFU_datRR

# Risk of loss to follow-up for DOT and SAT is still calculated using the escalc function. 
#Since it is a simple proportion it uses a different syntax. xi are the number of events, and ni are the total number of people at risk. 
#(event/total pop). The risk of loss to follow-up is calculated for both DOT and SAT
LTFU_IfDOT <- escalc(xi= LTFU_dot, ni=ndot,measure="PR",data=TBDATA3) #DOT
LTFU_IfSAT <- escalc(xi= LTFU_sat, ni=nsat,measure="PR",data=TBDATA3) #SAT
################################################################################################


#Convert to percentage
################################################################################################
#To make the results easier to understand both the risk differnce and raw risk they are converted to percentages. 
#The product of the escalc function is yi and vi. "yi" is the effect measure and "vi" is the variance of the calculated effect size(yi). 
#A simple transformation below shows how both are made into precentages.
#This should only be ran one time

#Risk difference being made a percent
LTFU_dat$yi <- LTFU_dat$yi*100
LTFU_dat$vi <- LTFU_dat$vi*100^2

#Making risk a percent for both DOT and SAT
LTFU_IfDOT$yi <- LTFU_IfDOT$yi*100 #DOT
LTFU_IfDOT$vi <- LTFU_IfDOT$vi*100^2 #DOT

LTFU_IfSAT$yi <- LTFU_IfSAT$yi*100 #SAT
LTFU_IfSAT$vi <- LTFU_IfSAT$vi*100^2 #SAT
################################################################################################


#Estimated pooled effect Loss to Follow-up
################################################################################################
#Using the rma function from the package metafor. 
#This takes the yi and vi produced by the escalc function and stored in the assigned data sets LTFU_dat and LTFU_datRR. 
#It is important to understand that escalc adds yi and vi to the original data set. So the two datasets mentioned have all of the data. 
#The funtion then uses the designated method ("REML") to generate the pooled effect size. 
#The results for the subsets are produced in the forrest plot for both RD and RR.
resLTFU <- rma(yi,vi, data = LTFU_dat, measure="RD", slab=paste(author,year,sep=","), method="REML")

#The drop00 is set to true so that any study with two zero cells is dropped. If a study has a single 0 cell then 0.5 is added to all the cells of that study.
resLTFU_RR <- rma(yi,vi, data=LTFU_datRR, measure="RR", slab=paste(author,year,sep=","),add=0.5,to="all",drop00=TRUE, method="REML")

#The process for Risk is very simular but must be completed 6 times for both DOT and SAT combined and then DOT and SAT subset by study designs.  
#These three lines are for DOT overall and then by study type
LTFU_riskDOT <- rma(yi,vi, data = LTFU_IfDOT, measure="PR", slab=paste(author,year,sep=","), method="REML")#Risk DOT 
LTFU_riskRCTDOT <- rma(yi,vi, data = LTFU_IfDOT, measure="PR", slab=paste(author,year,sep=","),subset=(design=="RCT"), method="REML")#Risk RCT for DOT
LTFU_riskPCSDOT <- rma(yi,vi, data = LTFU_IfDOT, measure="PR", slab=paste(author,year,sep=","),subset=(design=="PCS"), method="REML")#Risk PCS for DOT
#These three lines are for SAT overall and then by study type 
LTFU_riskSAT <- rma(yi,vi, data = LTFU_IfSAT, measure="PR", slab=paste(author,year,sep=","), method="REML")#Risk SAT
LTFU_riskRCTSAT <- rma(yi,vi, data = LTFU_IfSAT, measure="PR", slab=paste(author,year,sep=","),subset=(design=="RCT"), method="REML")#Risk RCT for SAT
LTFU_riskPCSSAT <- rma(yi,vi, data = LTFU_IfSAT, measure="PR", slab=paste(author,year,sep=","),subset=(design=="PCS"), method="REML")#Risk PCS for SAT
#These two lines give the results stratified by design 
res.rLTFU <- rma(yi,vi, data = LTFU_dat, measure="RD", subset=(design=="RCT"), method="REML")#RCT
res.LTFU <- rma(yi,vi, data = LTFU_dat, measure="RD", subset=(design=="PCS"), method="REML")#PCS
################################################################################################


#Data For Risk of Loss to Follow-up
################################################################################################
#getting values for Table1 
#the weights for each study type by DOT and SAT and Over-all
DOTweRCTD<-weights(LTFU_riskRCTDOT)
DOTwePCSD<-weights(LTFU_riskPCSDOT)

SATweRCTD<-weights(LTFU_riskRCTSAT)
SATwePCSD<-weights(LTFU_riskPCSSAT)

SATweD<-c(SATweRCTD,SATwePCSD)
DOTweD<-c(DOTweRCTD,DOTwePCSD)

# remove the study with no data for this outcome
LTFU_IfDOT <- LTFU_IfDOT[!LTFU_IfDOT$author %in% c("Kironde"),]

#getting the DOT numbers needed from the "escalc" funtion
DDOTciR<-summary.escalc(LTFU_IfDOT,digits = 2)

#column of risk measures for DOT  
rdotD<-DDOTciR[,"yi"]

#column of confidence intervals for DOT
cidotD<-DDOTciR[,c("ci.lb","ci.ub")]

# remove the study with no data for this outcome
LTFU_IfSAT <- LTFU_IfSAT[!LTFU_IfSAT$author %in% c("Kironde"),]

#getting the SAT numbers needed from the "escalc" funtion
DSATciR<-summary.escalc(LTFU_IfSAT,digits = 2)

#column of risk measures for SAT  
rsatD<-DSATciR[,"yi"]

#column of confidence intervals for SAT
cisatD<-DSATciR[,c("ci.lb","ci.ub")]

#These are the row names 
LTFUcol1<-c( "**Randomized Controlled Trials**", "Zwarenstein 2000", "Zwarenstein 1998", "Walley", "Kamolratanakul", "**Pooled Risk Estimate RCT**", "**Heterogeneity I^2 RCT**", "**Prospective Cohort Study**", "Okanurak", "Alvarez-Gordillo", "**Pooled Risk Estimate PCS**", "**Heterogeneity I^2 PCS**","**Overall Effect**")

#columns of DOT risk values 
Drdot<-as.vector(rdotD)

# Effects measure 
LTFUcol2<- c("",round(c(Drdot[c(6,5,4,2)],LTFU_riskRCTDOT$b,LTFU_riskRCTDOT$I2),2),"",round(c(Drdot[c(3,1)],LTFU_riskPCSDOT$b,LTFU_riskPCSDOT$I2,LTFU_riskDOT$b),2))
# matrix of confidence intervals for DOT 
Dcidot1<-as.matrix(cidotD)

# lowerbound CI
LTFUcol3<-c("",round(c(Dcidot1[c(6,5,4,2),1], LTFU_riskRCTDOT$ci.lb),2),"","",round(c(Dcidot1[c(3,1),1], LTFU_riskPCSDOT$ci.lb),2),"",round(LTFU_riskDOT$ci.lb,2))

# Upper bound CI
LTFUcol4<-c("",round(c(Dcidot1[c(6,5,4,2),2], LTFU_riskRCTDOT$ci.ub),2),"","",round(c(Dcidot1[c(3,1),2], LTFU_riskPCSDOT$ci.ub),2),"",round(LTFU_riskDOT$ci.ub,2))

#weights for the DOT studies 
Dwedot1<-as.vector(DOTweD)
LTFUcol5<- c("",round(Dwedot1[c(6,5,4,2)],2),"","","",round(Dwedot1[c(3,1)],2),"","","")

#column of SAT risk values 
Drsat1<-as.vector(rsatD)

# effect measure 
LTFUcol6<- c("",round(c(Drsat1[c(6,5,4,2)],LTFU_riskRCTSAT$b,LTFU_riskRCTSAT$I2),2),"",round(c(Drsat1[c(3,1)],LTFU_riskPCSSAT$b,LTFU_riskPCSSAT$I2,LTFU_riskSAT$b),2))

#Matrix of confidence intervals for SAT risk
Dcisat1<-as.matrix(cisatD)

# lowerbound CI
LTFUcol7<-c("",round(c(Dcisat1[c(6,5,4,2),1],LTFU_riskRCTSAT$ci.lb),2),"","",round(c(Dcisat1[c(3,1),1],LTFU_riskPCSSAT$ci.lb),2),"",round(LTFU_riskSAT$ci.lb,2))

# Upper bound CI
LTFUcol8<-c("",round(c(Dcisat1[c(6,5,4,2),2],LTFU_riskRCTSAT$ci.ub),2),"","",round(c(Dcisat1[c(3,1),2],LTFU_riskPCSSAT$ci.ub),2),"",round(LTFU_riskSAT$ci.ub,2))
#maybe I can use Dcisat1[1,]  9.82104 16.24531  and get rid of one of the columns 11/2/15

#weights for the studies 
Dwesat1<-as.vector(SATweD)
LTFUcol9<- c("",round(Dwesat1[c(6,5,4,2)],2),"","","",round(Dwesat1[c(3,1)],2),"","","")

#making a matrix to turn into data frame and then have kable make a table 
table1D<-as.data.frame(cbind(LTFUcol1,LTFUcol2,LTFUcol3,LTFUcol4,LTFUcol5,LTFUcol6,LTFUcol7,LTFUcol8,LTFUcol9))

names(table1D)[1] <- "Study"
names(table1D)[2] <- "DOT Risk (%)"
names(table1D)[3] <- "95%CI Lower"
names(table1D)[4] <- "95%CI Upper"
names(table1D)[5] <- "DOT Weights (%)"
names(table1D)[6] <- "SAT Risk (%)" 
names(table1D)[7] <- "95%CI Lower"
names(table1D)[8] <- "95%CI Upper"
names(table1D)[9] <- "SAT Weights (%)"
################################################################################################


#Treatment Failure 
################################################################################################
#This code produces all three of the desired effect size measures. 
#Risk difference "RD" first then relative risk "RR" and finaly what PG calls the incendence rate, but is actually just risk.     
#all of these are calculated using the escalc function. This is a part of the metafor package and if very handy. 
#It uses the 2x2 table format. ai are the exposed with the outcome, bi are the exposed without the outcome, ci are the unexposed with the outcome, and di are the unexposed without the outcome. 
#This makes it very easy to compute a number of effect sizes. Both "RD" and "RR" are calculated in this way. 
#The results of the escalc function are yi,vi,sei,and zi. yi is the effect size estimate, vi is the sampling variances, sei is the standard error of effect size, and zi is the the test statistic. 
#the confidence intervals are also given and stored under the names ci.lb for the lowwer bound and ci.up for the upper bound. 

#RD Effect measure for txfailure
txfailuredat <- escalc(measure="RD",ai= txfailuresat, bi= (nsat - txfailuresat), ci = txfailuredot, di = (ndot-txfailuredot), data = TBDATA3)

#RR Effect measure for txfailure
txfailuredatRR <- escalc(measure="RR",ai= txfailuresat, bi= (nsat - txfailuresat), ci = txfailuredot, di = (ndot-txfailuredot), add=0.5,to="all",drop00=TRUE, data = TBDATA3)

# Risk of txfailure for DOT and SAT is still calculated using the escalc function. 
#Since it is a simple proportion it uses a different syntax. xi are the number of events, and ni are the total number of people at risk. 
#(event/total pop). The risk of txfailure is calculated for both DOT and SAT
TXfailureIfDOT <- escalc(xi= txfailuredot, ni=ndot,measure="PR",data=TBDATA3)#DOT
TXfailureIfSAT <- escalc(xi= txfailuresat, ni=nsat,measure="PR",data=TBDATA3)#SAT
################################################################################################


#Treatment Failure RD and Risk to percentages
################################################################################################
#To make the results easier to understand both the risk differnce and raw risk are converted to percentages. 
#The product of the escalc function is yi and vi. "yi" is the effect measure and "vi" is the variance of the calculated effect size(yi). 
#A simple transformation below shows how both are made into precentages.   

#Risk difference being made a percent
txfailuredat$yi <- txfailuredat$yi*100
txfailuredat$vi <- txfailuredat$vi*100^2

#Making risk a percent for both DOT and SAT
TXfailureIfDOT$yi <- TXfailureIfDOT$yi*100 #DOT
TXfailureIfDOT$vi <- TXfailureIfDOT$vi*100^2 #DOT

TXfailureIfSAT$yi <- TXfailureIfSAT$yi*100 #SAT
TXfailureIfSAT$vi <- TXfailureIfSAT$vi*100^2 #SAT
################################################################################################


#Estimated pooled effect Treatment Failure
################################################################################################
#Using the rma function from the package metafor. 
#This takes the yi and vi produced by the escalc function and stored in the assigned data sets txfailuredat and txfailuredatRR. 
#It is important to understand that escalc adds yi and vi to the original data set. So the two datasets mentioned have all of the data. 
#The funtion then uses the designated method ("REML") to generate the pooled effect size. The results for the subsets are produced in the forrest plot for both RD and RR.
restxfailure <- rma(yi,vi, data = txfailuredat, measure="RD", slab=paste(author,year,sep=","), method="REML")

#The drop00 is set to true so that any study with two zero cells is dropped. If a study has a single 0 cell then 0.5 is added to all the cells of that study.
restxfailureRR <- rma(yi,vi, data=txfailuredatRR, measure="RR", slab=paste(author,year,sep=","),add=0.5,to="all",drop00=TRUE, method="REML")

#The process for Risk is very simular but must be completed 6 times for both DOT and SAT combined and then DOT and SAT subset by study designs.  
#These three are for DOT overall and then by study type
txfailureriskDOT <- rma(yi,vi, data = TXfailureIfDOT, measure="PR", slab=paste(author,year,sep=","), method="REML") #Risk DOT
txfailureriskRCTDOT <- rma(yi,vi, data = TXfailureIfDOT, measure="PR", slab=paste(author,year,sep=","),subset=(design=="RCT"), method="REML") #Risk RCT for DOT
txfailureriskPCSDOT <- rma(yi,vi, data = TXfailureIfDOT, measure="PR", slab=paste(author,year,sep=","),subset=(design=="PCS"), method="REML") #Risk PCS for DOT

#These three are for SAT overall and then by study type 
txfailureriskSAT <- rma(yi,vi, data = TXfailureIfSAT, measure="PR", slab=paste(author,year,sep=","), method="REML") #Risk SAT
txfailureriskRCTSAT <- rma(yi,vi, data = TXfailureIfSAT, measure="PR", slab=paste(author,year,sep=","),subset=(design=="RCT"), method="REML") #Risk RCT for SAT
txfailureriskPCSSAT <- rma(yi,vi, data = TXfailureIfSAT, measure="PR", slab=paste(author,year,sep=","),subset=(design=="PCS"), method="REML") #Risk PCS for SAT

#These two lines give the results stratified by design 
res.rtxfailure <- rma(yi,vi, data = txfailuredat, measure="RD", subset=(design=="RCT"), method="REML")
res.txfailure <- rma(yi,vi, data = txfailuredat, measure="RD", subset=(design=="PCS"), method="REML")
################################################################################################


#Data For Risk of TX failure
################################################################################################
#getting values for Table 2 
#the weights for each study 
DOTweRCTTXF<-weights(txfailureriskRCTDOT)
DOTwePCSTXF<-weights(txfailureriskPCSDOT)

SATweRCTTXF<-weights(txfailureriskRCTSAT)
SATwePCSTXF<-weights(txfailureriskPCSSAT)

SATweTXF<-c(SATweRCTTXF,SATwePCSTXF)
DOTweTXF<-c(DOTweRCTTXF,DOTwePCSTXF)

# remove the study with no data for this outcome
TXfailureIfDOT <- TXfailureIfDOT[!TXfailureIfDOT$author %in% c("Kironde"),]

#getting the DOT numbers needed from the "escalc" funtion
TXFDOTciR<-summary.escalc(TXfailureIfDOT,digits = 3)

#column of risk measures for DOT  
rdotTXF<-TXFDOTciR[,"yi"]

#column of confidence intervals for DOT
cidotTXF<-TXFDOTciR[,c("ci.lb","ci.ub")]

# remove the study with no data for this outcome
TXfailureIfSAT <- TXfailureIfSAT[!TXfailureIfSAT$author %in% c("Kironde"),]

#getting the SAT numbers needed from the "escalc" funtion
TXFSATciR<-summary.escalc(TXfailureIfSAT,digits = 3)

#column of risk measures for SAT  
rsatTXF<-TXFSATciR[,"yi"]

#column of confidence intervals for SAT
cisatTXF<-TXFSATciR[,c("ci.lb","ci.ub")]

#These are the row names
TXfailurecol1<-c( "**Randomized Controlled Trials**", "Zwarenstein 2000", "Zwarenstein 1998", "Walley", "Kamolratanakul", "**Pooled Risk Estimate RCT**", "**Heterogeneity I^2 RCT**", "**Prospective Cohort Study**", "Okanurak", "Alvarez-Gordillo", "**Pooled Risk Estimate PCS**", "**Heterogeneity I^2 PCS**","**Overall Effect**")

#columns of DOT risk values 
TXFrdot<-as.vector(rdotTXF)

# Effects measure 
TXfailurecol2<- c("",round(c(TXFrdot[c(6,5,4,2)], txfailureriskRCTDOT$b,txfailureriskRCTDOT$I2),2),"",round(c(TXFrdot[c(3,1)],txfailureriskPCSDOT$b,txfailureriskPCSDOT$I2,txfailureriskDOT$b),2))

# matrix of confidence intervals for DOT 
TXFcidot1<-as.matrix(cidotTXF)

# lowerbound CI
TXfailurecol3<-c("",round(c(TXFcidot1[c(6,5,4,2),1], txfailureriskRCTDOT$ci.lb),2),"","",round(c(TXFcidot1[c(3,1),1],txfailureriskPCSDOT$ci.lb),2),"",round(txfailureriskDOT$ci.lb,2))

# Upper bound CI
TXfailurecol4<-c("",round(c(TXFcidot1[c(6,5,4,2),2], txfailureriskRCTDOT$ci.ub),2),"","",round(c(TXFcidot1[c(3,1),2],txfailureriskPCSDOT$ci.ub),2),"",round(txfailureriskDOT$ci.ub,2))

#weights for the DOT studies 
TXFwedot1<-as.vector(DOTweTXF)
TXfailurecol5<- c("",round(TXFwedot1[c(6,5,4,2)],2),"","","",round(TXFwedot1[c(3,1)],2),"","","")

#column of SAT risk values 
TXFrsat1<-as.vector(rsatTXF)

# effect measure 
TXfailurecol6<- c("",round(c(TXFrsat1[c(6,5,4,2)],txfailureriskRCTSAT$b,txfailureriskRCTSAT$I2),2),"",round(c(TXFrsat1[c(3,1)],txfailureriskPCSSAT$b,txfailureriskPCSSAT$I2,txfailureriskSAT$b),2))

#Matrix of confidence intervals for SAT risk
TXFcisat1<-as.matrix(cisatTXF)

# lowerbound CI
TXfailurecol7<-c("",round(c(TXFcisat1[c(6,5,4,2),1], txfailureriskRCTSAT$ci.lb),2),"","",round(c(TXFcisat1[c(3,1),1],txfailureriskPCSSAT$ci.lb),2),"",round(txfailureriskSAT$ci.lb,2))

# Upper bound CI
TXfailurecol8<-c("",round(c(TXFcisat1[c(6,5,4,2),2],txfailureriskRCTSAT$ci.ub),2),"","",round(c(TXFcisat1[c(3,1),2],txfailureriskPCSSAT$ci.ub),2),"",round(txfailureriskSAT$ci.ub,2))

#weights for the studies 
TXFwesat1<-as.vector(SATweTXF)
TXfailurecol9<- c("",round(TXFwesat1[c(6,5,4,2)],2),"","","",round(TXFwesat1[c(3,1)],2),"","","")

#making a matrix to turn into data frame and then have kable make a table 
table2TXF<-as.data.frame(cbind(TXfailurecol1,TXfailurecol2,TXfailurecol3,TXfailurecol4,TXfailurecol5,TXfailurecol6,TXfailurecol7,TXfailurecol8,TXfailurecol9))

names(table2TXF)[1] <- "Study"
names(table2TXF)[2] <- "DOT Risk (%)"
names(table2TXF)[3] <- "95%CI Lower"
names(table2TXF)[4] <- "95%CI Upper"
names(table2TXF)[5] <- "DOT Weights (%)"
names(table2TXF)[6] <- "SAT Risk (%)" 
names(table2TXF)[7] <- "95%CI Lower"
names(table2TXF)[8] <- "95%CI Upper"
names(table2TXF)[9] <- "SAT Weights (%)"
################################################################################################


###Completion of Treatment
################################################################################################
#Completion of treatment Effect Size Measure
#This code produces all three of the desired effect size measures. 
#Risk difference "RD" first then relative risk "RR" and finaly what PG calls the incendence rate, but is actually just risk.     
#all of these are calculated using the escalc function. 
#This is a part of the metafor package and if very handy. It uses the 2x2 table format. 
#ai are the exposed with the outcome, bi are the exposed without the outcome, ci are the unexposed with the outcome, and di are the unexposed without the outcome. 
#This makes it very easy to compute a number of effect sizes. Both "RD" and "RR" are calculated in this way. 

#RD Effect measure for completion of TX 
completetxdat <- escalc(measure="RD",ai= completetxsat, bi= (nsat - completetxsat), ci = completetxdot, di = (ndot-completetxdot), data = TBDATA3)

#RR Effect measure for completion of TX
completetxdatRR <- escalc(measure="RR",ai= completetxsat, bi= (nsat - completetxsat), ci = completetxdot, di = (ndot-completetxdot) ,add=0.5, to= "all", drop00=TRUE,data = TBDATA3)

# Risk of complete TX for DOT and SAT is still calculated using the escalc function. 
# Since it is a simple proportion it uses a different syntax. xi are the number of events, and ni are the total number of people at risk. 
# (event/total pop). The risk of complete TX is calculated for both DOT and SAT
CompTXIfDOT <- escalc(xi= completetxdot, ni=ndot,measure="PR",data=TBDATA3)#DOT
CompTXIfSAT <- escalc(xi= completetxsat, ni=nsat,measure="PR",data=TBDATA3)#SAT
################################################################################################


#Completion of TX RD and Risk to percentages
################################################################################################
#To make the results easier to understand both the risk differnce and raw risk are converted to percentages. 
#The product of the escalc function is yi and vi. "yi" is the effect measure and "vi" is the variance of the calculated effect size(yi). 
#A simple transformation below shows how both are made into precentages.   

#Risk difference being made a percent
completetxdat$yi <- completetxdat$yi*100
completetxdat$vi <- completetxdat$vi*100^2

#Making risk a percent for both DOT and SAT
CompTXIfDOT $yi <- CompTXIfDOT $yi*100 #DOT
CompTXIfDOT $vi <- CompTXIfDOT $vi*100^2 #DOT

CompTXIfSAT $yi <- CompTXIfSAT $yi*100 #SAT
CompTXIfSAT $vi <- CompTXIfSAT $vi*100^2 #SAT
################################################################################################


#Estimated pooled effect Completion of TX
################################################################################################
#Using the rma function from the package metafor. 
#This takes the yi and vi produced by the escalc function and stored in the assigned data sets LTFU_dat and LTFU_datRR. 
#It is important to understand that escalc adds yi and vi to the original data set. 
#So the two datasets mentioned have all of the data. 
#The funtion then uses the designated method ("REML") to generate the pooled effect size. The results for the subsets are produced in the forrest plot for both RD and RR.
rescompletetx <- rma(yi,vi, data = completetxdat, measure="RD", slab=paste(author,year,sep=","), method="REML")

#The drop00 is set to true so that any study with two zero cells is dropped. If a study has a single 0 cell then 0.5 is added to all the cells of that study.
rescompletetxRR <- rma(yi,vi, data=completetxdatRR, measure="RR", slab=paste(author,year,sep=","),drop00=TRUE, method="REML")

#The process for Risk is very simular but must be completed 6 times for both DOT and SAT combined and then DOT and SAT subset by study designs.  
#These three are for DOT overall and then by study type
completetxriskDOT <- rma(yi,vi, data = CompTXIfDOT, measure="PR", slab=paste(author,year,sep=","), method="REML")#Risk DOT 
completetxriskRCTDOT <- rma(yi,vi, data = CompTXIfDOT, measure="PR", slab=paste(author,year,sep=","),subset=(design=="RCT"), method="REML") #Risk RCT for DOT
completetxriskPCSDOT <- rma(yi,vi, data = CompTXIfDOT, measure="PR", slab=paste(author,year,sep=","),subset=(design=="PCS"), method="REML") #Risk PCS for DOT

#These three are for SAT overall and then by study type 
completetxriskSAT <- rma(yi,vi, data = CompTXIfSAT, measure="PR", slab=paste(author,year,sep=","), method="REML") #Risk SAT
completetxriskRCTSAT <- rma(yi,vi, data = CompTXIfSAT, measure="PR", slab=paste(author,year,sep=","),subset=(design=="RCT"), method="REML") #Risk RCT for SAT
completetxriskPCSSAT <- rma(yi,vi, data = CompTXIfSAT, measure="PR", slab=paste(author,year,sep=","),subset=(design=="PCS"), method="REML") #Risk PCS for SAT

#These two lines give the results stratified by design
res.rcompletetx <- rma(yi,vi, data = completetxdat, measure="RD", subset=(design=="RCT"), method="REML")
res.completetx <- rma(yi,vi, data = completetxdat, measure="RD", subset=(design=="PCS"), method="REML")
################################################################################################


#Data For Risk of TX completion
################################################################################################
#getting values
#the weights for each study 
DOTweRCTCTX<-weights(completetxriskRCTDOT)
DOTwePCSCTX<-weights(completetxriskPCSDOT)

SATweRCTCTX<-weights(completetxriskRCTSAT)
SATwePCSCTX<-weights(completetxriskPCSSAT)

SATweCTX<-c(SATweRCTCTX,SATwePCSCTX)
DOTweCTX<-c(DOTweRCTCTX,DOTwePCSCTX)

#getting the DOT numbers needed from the "escalc" funtion
CTXDOTciR<-summary.escalc(CompTXIfDOT,digits = 2)

#column of risk measures for DOT  
rdotCTX<-CTXDOTciR[,"yi"]

#column of confidence intervals for DOT
cidotCTX<-CTXDOTciR[,c("ci.lb","ci.ub")]

#getting the SAT numbers needed from the "escalc" funtion
CTXSATciR<-summary.escalc(CompTXIfSAT,digits = 2)

#column of risk measures for SAT  
rsatCTX<-CTXSATciR[,"yi"]

#column of confidence intervals for SAT
cisatCTX<-CTXSATciR[,c("ci.lb","ci.ub")]

#These are the row names 
CompTXcol1<-c( "**Randomized Controlled Trials**", "Kamolratanakul" ,"Zwarenstein 1998", "Walley", "Zwarenstein 2000","**Pooled Risk Estimate RCT**", "**Heterogeneity I^2 RCT**", "**Prospective Cohort Study**", "Okanurak", "Kironde", "Alvarez-Gordillo", "**Pooled Risk Estimate PCS**", "**Heterogeneity I^2 PCS**","**Overall Effect**")

#columns of DOT values 
CTXrdot<-as.vector(rdotCTX)

# Effects measure 
CompTXcol2<- c("",round(c(CTXrdot[c(7,6,5,2)],completetxriskRCTDOT$b,completetxriskRCTDOT$I2),2),"",round(c(CTXrdot[c(4,3,1)],completetxriskPCSDOT$b,completetxriskPCSDOT$I2,completetxriskDOT$b),2))
CTXcidot1<-as.matrix(cidotCTX)

# lowerbound CI
CompTXcol3<-c("",round(c(CTXcidot1[c(7,6,5,2),1],completetxriskRCTDOT$ci.lb),2),"","",round(c(CTXcidot1[c(4,3,1),1],completetxriskPCSDOT$ci.lb),2),"",round(completetxriskDOT$ci.lb,2))

# Upper bound CI
CompTXcol4<-c("",round(c(CTXcidot1[c(7,6,5,2),2],completetxriskRCTDOT$ci.ub),2),"","",round(c(CTXcidot1[c(4,3,1),2],completetxriskPCSDOT$ci.ub),2),"",round(completetxriskDOT$ci.ub,2))

#weights for the studies 
CTXwedot1<-as.vector(DOTweCTX)
CompTXcol5<- c("",round(CTXwedot1[c(7,6,5,2)],2),"","","",round(CTXwedot1[c(4,3,1)],2),"","","")

#column of SAT values 
CTXrsat1<-as.vector(rsatCTX)

# effect measure 
CompTXcol6<- c("",round(c(CTXrsat1[c(7,6,5,2)],completetxriskRCTSAT$b,completetxriskRCTSAT$I2),2),"",round(c(CTXrsat1[c(4,3,1)],completetxriskPCSSAT$b,completetxriskPCSSAT$I2,completetxriskSAT$b),2))
CTXcisat1<-as.matrix(cisatCTX)

# lowerbound CI
CompTXcol7<-c("",round(c(CTXcisat1[c(7,6,5,2)],completetxriskRCTSAT$ci.lb),2),"","",round(c(CTXcisat1[c(4,3,1),1],completetxriskPCSSAT$ci.lb),2),"",round(completetxriskSAT$ci.lb,2))

# Upper bound CI
CompTXcol8<-c("",round(c(CTXcisat1[c(7,6,5,2),2],completetxriskRCTSAT$ci.ub),2),"","",round(c(CTXcisat1[c(4,3,1),2],completetxriskPCSSAT$ci.ub),2),"",round(completetxriskSAT$ci.ub,2))

#weights for the studies 
CTXwesat1<-as.vector(SATweCTX)
CompTXcol9<- c("",round(CTXwesat1[c(7,6,5,2)],2),"","","",round(CTXwesat1[c(4,3,1)],2),"","","")

#making a matrix to turn into data frame and then have kable make a table 
table3CTX<-as.data.frame(cbind(CompTXcol1,CompTXcol2,CompTXcol3,CompTXcol4,CompTXcol5,CompTXcol6,CompTXcol7,CompTXcol8,CompTXcol9))

names(table3CTX)[1] <- "Study"
names(table3CTX)[2] <- "DOT Risk (%)"
names(table3CTX)[3] <- "95%CI Lower"
names(table3CTX)[4] <- "95%CI Upper"
names(table3CTX)[5] <- "DOT Weights (%)"
names(table3CTX)[6] <- "SAT Risk (%)" 
names(table3CTX)[7] <- "95%CI Lower"
names(table3CTX)[8] <- "95%CI Upper"
names(table3CTX)[9] <- "SAT Weights (%)"
################################################################################################


###Effect size for Death
################################################################################################
#RD Effect measure for death  
dieddat <- escalc(measure="RD",ai= diedsat, bi= (nsat - diedsat), ci = dieddot, di = (ndot-dieddot), data = TBDATA3)

#RR Effect measure for death
dieddatRR <- escalc(measure="RR",ai= diedsat, bi= (nsat - diedsat), ci = dieddot, di = (ndot-dieddot), add=0.5, to= "all", drop00=TRUE, data = TBDATA3)

#Risk of death for DOT and SAT is still calculated using the escalc function. 
#Since it is a simple proportion it uses a different syntax. xi are the number of events, and ni are the total number of people at risk. (event/total pop). 
#The risk of death is calculated for both DOT and SAT
DIEDIfDOT <- escalc(xi= dieddot, ni=ndot,measure="PR",data=TBDATA3) #DOT
DIEDIfSAT <- escalc(xi= diedsat, ni=nsat,measure="PR",data=TBDATA3) #SAT
################################################################################################


#Death RD and Risk to percentages 
################################################################################################
#To make the results easier to understand both the risk differnce and raw risk are converted to percentages. 
#The product of the escalc function is yi and vi. "yi" is the effect measure and "vi" is the variance of the calculated effect size(yi). 
#A simple transformation below shows how both are made into precentages.   

#Risk difference being made a percent
dieddat$yi <- dieddat$yi*100
dieddat$vi <- dieddat$vi*100^2

#Making risk a percent for both DOT and SAT
DIEDIfDOT $yi <- DIEDIfDOT $yi*100 #DOT
DIEDIfDOT $vi <- DIEDIfDOT $vi*100^2 #DOT

DIEDIfSAT $yi <- DIEDIfSAT $yi*100 #SAT
DIEDIfSAT $vi <- DIEDIfSAT $vi*100^2 #SAT
################################################################################################


#Estimated pooled effect Death
################################################################################################
#Using the rma function from the package metafor. 
#This takes the yi and vi produced by the escalc function and stored in the assigned data sets resdied and resdiedRR. 
#It is important to understand that escalc adds yi and vi to the original data set. So the two datasets mentioned have all of the data. 
#The funtion then uses the designated method ("REML") to generate the pooled effect size. The results for the subsets are produced in the forrest plot for both RD and RR.
resdied <- rma(yi,vi, data = dieddat, measure="RD", slab=paste(author,year,sep=","), method="REML")

#The drop00 is set to true so that any study with two zero cells is dropped. If a study has a single 0 cell then 0.5 is added to all the cells of that study.
resdiedRR <- rma(yi,vi, data=dieddatRR, measure="RR", slab=paste(author,year,sep=","),drop00=TRUE, method="REML")

#The process for Risk is very simular but must be completed 6 times for both DOT and SAT combined and then DOT and SAT subset by study designs.  
#These three are for DOT overall and then by study type
diedriskDOT <- rma(yi,vi, data = DIEDIfDOT, measure="PR", slab=paste(author,year,sep=","), method="REML") #Risk DOT 
diedriskRCTDOT <- rma(yi,vi, data = DIEDIfDOT, measure="PR", slab=paste(author,year,sep=","),subset=(design=="RCT"), method="REML") #Risk RCT for DOT
diedriskPCSDOT <- rma(yi,vi, data = DIEDIfDOT, measure="PR", slab=paste(author,year,sep=","),subset=(design=="PCS"), method="REML") #Risk PCS for DOT

#These three are for SAT overall and then by study type 
diedriskSAT <- rma(yi,vi, data = DIEDIfSAT, measure="PR", slab=paste(author,year,sep=","), method="REML") #Risk SAT
diedriskRCTSAT <- rma(yi,vi, data = DIEDIfSAT, measure="PR", slab=paste(author,year,sep=","),subset=(design=="RCT"), method="REML") #Risk RCT for SAT
diedriskPCSSAT <- rma(yi,vi, data = DIEDIfSAT, measure="PR", slab=paste(author,year,sep=","),subset=(design=="PCS"), method="REML") #Risk PCS for SAT

#These two lines give the results stratified by design
res.rdied <- rma(yi,vi, data = dieddat, measure="RD", subset=(design=="RCT"), method="REML")
res.died <- rma(yi,vi, data = dieddat, measure="RD", subset=(design=="PCS"), method="REML")
################################################################################################


#Data For Risk of Death
################################################################################################
#Getting the data 
#the weights for each study 
DOTweRCTDEATH<-weights(diedriskRCTDOT)
DOTwePCSDEATH<-weights(diedriskPCSDOT)

SATweRCTDEATH<-weights(diedriskRCTSAT)
SATwePCSDEATH<-weights(diedriskPCSSAT)

SATweDEATH<-c(SATweRCTDEATH,SATwePCSDEATH)
DOTweDEATH<-c(DOTweRCTDEATH,DOTwePCSDEATH)

# remove the study with no data for this outcome
DIEDIfDOT <- DIEDIfDOT[!DIEDIfDOT$author %in% c("Kironde"),]

#getting the DOT numbers needed from the "escalc" funtion
DEATHDOTciR<-summary.escalc(DIEDIfDOT,digits = 2)

#column of risk measures for DOT  
rdotDEATH<-DEATHDOTciR[,"yi"]

#column of confidence intervals for DOT
cidotDEATH<-DEATHDOTciR[,c("ci.lb","ci.ub")]

# remove the study with no data for this outcome
DIEDIfSAT <- DIEDIfSAT[!DIEDIfSAT$author %in% c("Kironde"),]

#getting the SAT numbers needed from the "escalc" funtion
DEATHSATciR<-summary.escalc(DIEDIfSAT,digits = 2)

#column of risk measures for SAT  
rsatDEATH<-DEATHSATciR[,"yi"]

#column of confidence intervals for SAT
cisatDEATH<-DEATHSATciR[,c("ci.lb","ci.ub")]

#These are the row names 
DIEDcol1<-c( "**Randomized Controlled Trials**", "Zwarenstein 2000", "Zwarenstein 1998", "Walley", "Kamolratanakul", "**Pooled Risk Estimate RCT**", "**Heterogeneity I^2 RCT**", "**Prospective Cohort Study**", "Okanurak", "Alvarez-Gordillo", "**Pooled Risk Estimate PCS**", "**Heterogeneity I^2 PCS**","**Overall Effect**")

#columns of DOT values 
DEATHrdot<-as.vector(rdotDEATH)

# Effects measure 
DIEDcol2<- c("",round(c(DEATHrdot[c(6,5,4,2)],diedriskRCTDOT$b,diedriskRCTDOT$I2),2),"",round(c(DEATHrdot[c(3,1)],diedriskPCSDOT$b,diedriskPCSDOT$I2,diedriskDOT$b),2))

DEATHcidot1<-as.matrix(cidotDEATH)

# lowerbound CI
DIEDcol3<-c("",round(c(DEATHcidot1[c(6,5,4,2),1],diedriskRCTDOT$ci.lb),2),"","",round(c(DEATHcidot1[c(3,1),1],diedriskPCSDOT$ci.lb),2),"",round(diedriskDOT$ci.lb,2))

# Upper bound CI
DIEDcol4<-c("",round(c(DEATHcidot1[c(6,5,4,2),2],diedriskRCTDOT$ci.ub),2),"","",round(c(DEATHcidot1[c(3,1),2],diedriskPCSDOT$ci.ub),2),"",round(diedriskDOT$ci.ub,2))

#weights for the studies 
DEATHwedot1<-as.vector(DOTweDEATH)
DIEDcol5<- c("",round(DEATHwedot1[c(6,5,4,2)],2),"","","",round(DEATHwedot1[c(3,1)],2),"","","")

#column of SAT values 
DEATHrsat1<-as.vector(rsatDEATH)

# effect measure 
DIEDcol6<- c("",round(c(DEATHrsat1[c(6,5,4,2)],diedriskRCTSAT$b,diedriskRCTSAT$I2),2),"",round(c(DEATHrsat1[c(3,1)],diedriskPCSSAT$b,diedriskPCSSAT$I2,diedriskSAT$b),2))
DEATHcisat1<-as.matrix(cisatDEATH)

# lowerbound CI
DIEDcol7<-c("",round(c(DEATHcisat1[c(6,5,4,2),1],diedriskRCTSAT$ci.lb),2),"","",round(c(DEATHcisat1[c(3,1),1],diedriskPCSSAT$ci.lb),2),"",round(diedriskSAT$ci.lb,2))

# Upper bound CI
DIEDcol8<-c("",round(c(DEATHcisat1[c(6,5,4,2),2],diedriskRCTSAT$ci.ub),2),"","",round(c(DEATHcisat1[c(3,1),2],diedriskPCSSAT$ci.ub),2),"",round(diedriskSAT$ci.ub,2))

#weights for the studies 
DEATHwesat1<-as.vector(SATweDEATH)
DIEDcol9<- c("",round(DEATHwesat1[c(6,5,4,2)],2),"","","",round(DEATHwesat1[c(3,1)],2),"","","")

#making a matrix to turn into data frame and then have kable make a table 
table4DEATH<-as.data.frame(cbind(DIEDcol1,DIEDcol2,DIEDcol3,DIEDcol4,DIEDcol5,DIEDcol6,DIEDcol7,DIEDcol8,DIEDcol9))

names(table4DEATH)[1] <- "Study"
names(table4DEATH)[2] <- "DOT Risk (%)"
names(table4DEATH)[3] <- "95%CI Lower"
names(table4DEATH)[4] <- "95%CI Upper"
names(table4DEATH)[5] <- "DOT Weights (%)"
names(table4DEATH)[6] <- "SAT Risk (%)" 
names(table4DEATH)[7] <- "95%CI Lower"
names(table4DEATH)[8] <- "95%CI Upper"
names(table4DEATH)[9] <- "SAT Weights (%)"
################################################################################################


#Effect size for Cure
################################################################################################
#RD Effect measure for death  
curedat <- escalc(measure="RD",ai= curesat, bi= (nsat - curesat), ci = curedot, di = (ndot-curedot), data = TBDATA3)

#RR Effect measure for death
curedatRR <- escalc(measure="RR",ai= curesat, bi= (nsat - curesat), ci = curedot, di = (ndot-curedot), add=.05,to="all",drop00=TRUE, data = TBDATA3)

# Risk of death for DOT and SAT is still calculated using the escalc function. 
#Since it is a simple proportion it uses a different syntax. xi are the number of events, and ni are the total number of people at risk. (event/total pop). 
#The risk of death is calculated for both DOT and SAT
CUREDIfDOT <- escalc(xi= curedot, ni=ndot,measure="PR",data=TBDATA3)#DOT
CUREDIfSAT <- escalc(xi= curesat, ni=nsat,measure="PR",data=TBDATA3)#SAT
################################################################################################


#Cure RD and Risk to percentages
################################################################################################
#To make the results easier to understand both the risk differnce and raw risk are converted to percentages. 
#The product of the escalc function is yi and vi. "yi" is the effect measure and "vi" is the variance of the calculated effect size(yi). 
#A simple transformation below shows how both are made into precentages.   

#Risk difference being made a percent
curedat$yi <- curedat$yi*100
curedat$vi <- curedat$vi*100^2

#Making risk a percent for both DOT and SAT
#DOT
CUREDIfDOT $yi <- CUREDIfDOT $yi*100
CUREDIfDOT $vi <- CUREDIfDOT $vi*100^2

#SAT
CUREDIfSAT $yi <- CUREDIfSAT $yi*100
CUREDIfSAT $vi <- CUREDIfSAT $vi*100^2
################################################################################################


#Estimated pooled effect Cure
################################################################################################
#Using the rma function from the package metafor. 
#This takes the yi and vi produced by the escalc function and stored in the assigned data sets rescure and rescureRR. 
#It is important to understand that escalc adds yi and vi to the original data set. So the two datasets mentioned have all of the data. 
#The funtion then uses the designated method ("REML") to generate the pooled effect size. 
#The results for the subsets are produced in the forrest plot for both RD and RR.
rescure <- rma(yi,vi, data = curedat, measure="RD", slab=paste(author,year,sep=","), method="REML")

#The drop00 is set to true so that any study with two zero cells is dropped. If a study has a single 0 cell then 0.5 is added to all the cells of that study.
rescureRR <- rma(yi,vi, data=curedatRR, measure="RR", slab=paste(author,year,sep=","),add=.05,to="all",drop00=TRUE, method="REML")

#The process for Risk is very simular but must be completed 6 times for both DOT and SAT combined and then DOT and SAT subset by study designs.  
#These three are for DOT overall and then by study type
cureriskDOT <- rma(yi,vi, data = CUREDIfDOT, measure="PR", slab=paste(author,year,sep=","), method="REML") #Risk DOT
cureriskRCTDOT <- rma(yi,vi, data = CUREDIfDOT, measure="PR", slab=paste(author,year,sep=","),subset=(design=="RCT"), method="REML") #Risk RCT for DOT
cureriskPCSDOT <- rma(yi,vi, data = CUREDIfDOT, measure="PR", slab=paste(author,year,sep=","),subset=(design=="PCS"), method="REML") #Risk PCS for DOT


#These three are for SAT overall and then by study type 
cureriskSAT <- rma(yi,vi, data = CUREDIfSAT, measure="PR", slab=paste(author,year,sep=","), method="REML") #Risk SAT
cureriskRCTSAT <- rma(yi,vi, data = CUREDIfSAT, measure="PR", slab=paste(author,year,sep=","),subset=(design=="RCT"), method="REML") #Risk RCT for SAT 
cureriskPCSSAT <- rma(yi,vi, data = CUREDIfSAT, measure="PR", slab=paste(author,year,sep=","),subset=(design=="PCS"), method="REML") #Risk PCS for SAT

#These two lines give the results stratified by design
res.rcure <- rma(yi,vi, data = curedat, measure="RD", subset=(design=="RCT"), method="REML")
res.cure <- rma(yi,vi, data = curedat, measure="RD", subset=(design=="PCS"), method="REML")
################################################################################################


#Data For Risk of Cure
################################################################################################
#Getting the data needed

#the weights for each study 
DOTweRCTCURE<-weights(cureriskRCTDOT)
DOTwePCSCURE<-weights(cureriskPCSDOT)

SATweRCTCURE<-weights(cureriskRCTSAT)
SATwePCSCURE<-weights(cureriskPCSSAT)

SATweCURE<-c(SATweRCTCURE,SATwePCSCURE)
DOTweCURE<-c(DOTweRCTCURE,DOTwePCSCURE)

# remove the study with no data for this outcome
CUREDIfDOT <- CUREDIfDOT[!CUREDIfDOT$author %in% c("Kironde"),]

#getting the DOT numbers needed from the "escalc" funtion
CUREDOTciR<-summary.escalc(CUREDIfDOT,digits = 2)

#column of risk measures for DOT  
rdotCURE<-CUREDOTciR[,"yi"]

#column of confidence intervals for DOT
cidotCURE<-CUREDOTciR[,c("ci.lb","ci.ub")]

# remove the study with no data for this outcome
CUREDIfSAT <- CUREDIfSAT[!CUREDIfSAT$author %in% c("Kironde"),]

#getting the SAT numbers needed from the "escalc" funtion
CURESATciR<-summary.escalc(CUREDIfSAT,digits = 2)

#column of risk measures for SAT  
rsatCURE<-CURESATciR[,"yi"]

#column of confidence intervals for SAT
cisatCURE<-CURESATciR[,c("ci.lb","ci.ub")]

#These are the row names  
CUREDcol1<-c( "**Randomized Controlled Trials**", "Zwarenstein 2000", "Zwarenstein 1998", "Walley", "Kamolratanakul", "**Pooled Risk Estimate RCT**", "**Heterogeneity I^2 RCT**", "**Prospective Cohort Study**", "Okanurak", "Alvarez-Gordillo", "**Pooled Risk Estimate PCS**", "**Heterogeneity I^2 PCS**","**Overall Effect**")

#columns of DOT values 
CURErdot<-as.vector(rdotCURE)

# Effects measure 
CUREDcol2<- c("",round(c(CURErdot[c(6,5,4,2)],cureriskRCTDOT$b,cureriskRCTDOT$I2),2),"",round(c(CURErdot[c(3,1)],cureriskPCSDOT$b,cureriskPCSDOT$I2,cureriskDOT$b),2))
CUREcidot1<-as.matrix(cidotCURE)

# lowerbound CI
CUREDcol3<-c("",round(c(CUREcidot1[c(6,5,4,2),1],cureriskRCTDOT$ci.lb),2),"","",round(c(CUREcidot1[c(3,1),1],cureriskPCSDOT$ci.lb),2),"",round(cureriskDOT$ci.lb,2))

# Upper bound CI
CUREDcol4<-c("",round(c(CUREcidot1[c(6,5,4,2),2],cureriskRCTDOT$ci.ub),2),"","",round(c(CUREcidot1[c(3,1),2],cureriskPCSDOT$ci.ub),2),"",round(cureriskDOT$ci.ub,2))

#weights for the studies 
CUREwedot1<-as.vector(DOTweCURE)
CUREDcol5<- c("",round(CUREwedot1[c(6,5,4,2)],2),"","","",round(CUREwedot1[c(3,1)],2),"","","")

#column of SAT values 
CURErsat1<-as.vector(rsatCURE)

# effect measure 
CUREDcol6<- c("",round(c(CURErsat1[c(6,5,4,2)],cureriskRCTSAT$b,cureriskRCTSAT$I2),2),"",round(c(CURErsat1[c(3,1)],cureriskPCSSAT$b,cureriskPCSSAT$I2,cureriskSAT$b),2))
CUREcisat1<-as.matrix(cisatCURE)

# lowerbound CI
CUREDcol7<-c("",round(c(CUREcisat1[c(6,5,4,2),1],cureriskRCTSAT$ci.lb),2),"","",round(c(CUREcisat1[c(3,1),1],cureriskPCSSAT$ci.lb),2),"",round(cureriskSAT$ci.lb,2))

# Upper bound CI
CUREDcol8<-c("",round(c(CUREcisat1[c(6,5,4,2),2],cureriskRCTSAT$ci.ub),2),"","",round(c(CUREcisat1[c(3,1),2],cureriskPCSSAT$ci.ub),2),"",round(cureriskSAT$ci.ub,2))

#weights for the studies 
CUREwesat1<-as.vector(SATweCURE)
CUREDcol9<- c("",round(CUREwesat1[c(6,5,4,2)],2),"","","",round(CUREwesat1[c(3,1)],2),"","","")

#making a matrix to turn into data frame and then have kable make a table 
table5CURE<-as.data.frame(cbind(CUREDcol1,CUREDcol2,CUREDcol3,CUREDcol4,CUREDcol5,CUREDcol6,CUREDcol7,CUREDcol8,CUREDcol9))

names(table5CURE)[1] <- "Study"
names(table5CURE)[2] <- "DOT Risk (%)"
names(table5CURE)[3] <- "95%CI Lower"
names(table5CURE)[4] <- "95%CI Upper"
names(table5CURE)[5] <- "DOT Weights (%)"
names(table5CURE)[6] <- "SAT Risk (%)" 
names(table5CURE)[7] <- "95%CI Lower"
names(table5CURE)[8] <- "95%CI Upper"
names(table5CURE)[9] <- "SAT Weights (%)"
################################################################################################


#Sensitivity Analysis Lost to Follow-up RD
################################################################################################
#Leaves one study out and then recalculates all the stats
studyLTFU <-leave1out(resLTFU)

#Study that when removed reduces the I2 in the model the most  
LTFUminI2study<-which(studyLTFU$I2 == min(studyLTFU$I2))
LTFUminI2study<-studyLTFU[LTFUminI2study, c("slab")]

#Any study when removed reduces the I2 to <30
LTFUstudyI2of30<-which(studyLTFU$I2<30)
LTFUstudyI2of30<-studyLTFU[LTFUstudyI2of30, c("slab")]

#Checking effect on significance when indivdual studies are removed
# Grabs any resutls with a p < 0.05 
# Make a dataframe from the results
LTFUsignificantRD <- as.data.frame(cbind(studyLTFU$slab,studyLTFU$estimate,studyLTFU$pval,studyLTFU$pval<0.05))

#Change the variable type
LTFUsignificantRD[,"V1"] <- as.character(LTFUsignificantRD[,"V1"])
LTFUsignificantRD[,"V2"] <- as.numeric(as.character(LTFUsignificantRD[,"V2"]))
LTFUsignificantRD[,"V3"] <- as.numeric(as.character(LTFUsignificantRD[,"V3"]))
LTFUsignificantRD[,"V4"] <- as.character(LTFUsignificantRD[,"V4"])

#Change the variable names and round some of the variables
LTFUsignificantRD <- setnames(LTFUsignificantRD, old = c('V1','V2','V3','V4'), new = c('Excluded Study','Estimated RD','P-Value','P<0.05'))
LTFUsignificantRD[,c("Estimated RD")]<-round(LTFUsignificantRD[,c("Estimated RD")],2)
LTFUsignificantRD[,c("P-Value")]<-round(LTFUsignificantRD[,c("P-Value")],3)

#Influence of Individual Studies on The Model. 
DF <- influence(resLTFU)

DF<-as.data.frame.list(DF)

DF<-DF[,c("inf.rstudent", "inf.dffits", "inf.cook.d", "inf.cov.r", "intrcpt", "is.infl")]

DF<-DF[ which(complete.cases(DF)==TRUE),]

DF$is.infl<-ifelse(DF[,"is.infl"]==TRUE, "Yes", "No")

colnames(DF)<-c("Studentized Res", "DFFITS", "Cook's Distance", "Covariance Ratio", "DFBETAS", "Influence")

LTFUinfluence<-DF

#Studies that are influential 
LTFUoutliers<-LTFUinfluence$inf[which(LTFUinfluence$is.infl== TRUE),] # Okanurak is influential

# Looking to if the results become significant or non-significant with the exlusion of a single study
studyLTFU<-as.data.frame.list(studyLTFU) #making data.frame to make it easier to rename
setnames(studyLTFU, old = c('slab','estimate'), new = c('Excluded Study','Estimated RD')) #Rename variables
studyLTFU <- studyLTFU[,c("Excluded Study","Estimated RD","pval","ci.lb","ci.ub","I2","Qp")] #Grab the variables that I want

# The overall estimate is not significant and does not become significant with the exclusion of a single study.
statsigLTFU<-TBDATA3[which(studyLTFU$pval<=0.05),] # When Okanurak is excluded the results become significant
statsigLTFU$author<-as.character(statsigLTFU$author)

# in the furture I should just us the in text citation function "citet"
startLTFUlist <- paste(statsigLTFU$author[1:4], collapse =", ")
LTFUliststudieschangesig <- paste(startLTFUlist, statsigLTFU$author[5], sep =", and ")
################################################################################################

#Sensitivity Analysis Lost to Follow-up RR
################################################################################################
#Leaves one study out and then recalculates all the stats
studyLTFURR <-leave1out(resLTFU_RR)

#Study that when removed reduces the I2 in the model the most  
#LTFUminI2study<-which(studyLTFURR$I2 == min(studyLTFURR$I2))
#LTFUminI2study<-studyLTFURR[LTFUminI2study, c("slab")]

#Any study when removed reduces the I2 to <30
#LTFUstudyI2of30<-which(studyLTFURR$I2<30)
#LTFUstudyI2of30<-studyLTFURR[LTFUstudyI2of30, c("slab")]

#Checking effect on significance when indivdual studies are removed
# Grabs any resutls with a p < 0.05 
# Make a dataframe from the results
LTFUsignificantRR <- as.data.frame(cbind(studyLTFURR$slab,exp(studyLTFURR$estimate),studyLTFURR$pval,studyLTFURR$pval<0.05))

#Change the variable type
LTFUsignificantRR[,"V1"] <- as.character(LTFUsignificantRR[,"V1"])
LTFUsignificantRR[,"V2"] <- as.numeric(as.character(LTFUsignificantRR[,"V2"]))
LTFUsignificantRR[,"V3"] <- as.numeric(as.character(LTFUsignificantRR[,"V3"]))
LTFUsignificantRR[,"V4"] <- as.character(LTFUsignificantRR[,"V4"])

#Change the variable names and round some of the variables
LTFUsignificantRR <- setnames(LTFUsignificantRR, old = c('V1','V2','V3','V4'), new = c('Excluded Study','Estimated RR','P-Value','P<0.05'))
LTFUsignificantRR[,c("Estimated RR")]<-round(LTFUsignificantRR[,c("Estimated RR")],2)
LTFUsignificantRR[,c("P-Value")]<-round(LTFUsignificantRR[,c("P-Value")],3)

#Influence of Individual Studies on The Model. 
DF <- influence(resLTFU_RR)

DF<-as.data.frame.list(DF)

DF<-DF[,c("inf.rstudent", "inf.dffits", "inf.cook.d", "inf.cov.r", "intrcpt", "is.infl")]

DF<-DF[ which(complete.cases(DF)==TRUE),]

DF$is.infl<-ifelse(DF[,"is.infl"]==TRUE, "Yes", "No")

colnames(DF)<-c("Studentized Res", "DFFITS", "Cook's Distance", "Covariance Ratio", "DFBETAS", "Influence")

LTFUinfluenceRR<-DF

#Studies that are influential 
LTFUoutliersRR<-LTFUinfluenceRR$inf[which(LTFUinfluenceRR$is.infl== TRUE),] 

# Looking to if the results become significant or non-significant with the exlusion of a single study
studyLTFURR<-as.data.frame.list(studyLTFURR) #making data.frame to make it easier to rename
studyLTFURR$estimate<-exp(studyLTFURR$estimate)
studyLTFURR$ci.lb<-exp(studyLTFURR$ci.lb)
studyLTFURR$ci.ub<-exp(studyLTFURR$ci.ub)
setnames(studyLTFURR, old = c('slab','estimate'), new = c('Excluded Study','Estimated RR')) #Rename variables
studyLTFURR <- studyLTFURR[,c("Excluded Study","Estimated RR","pval","ci.lb","ci.ub","I2","Qp")] #Grab the variables that I want

# The overall estimate is not significant and does not become significant with the exclusion of a single study.
statsigLTFURR<-TBDATA3[which(studyLTFURR$pval<=0.05),] 
statsigLTFURR$author<-as.character(statsigLTFURR$author)

# in the furture I should just us the in text citation function "citet"
startLTFUlistRR <- paste(statsigLTFURR$author[1:4], collapse =", ")
LTFUliststudieschangesigRR <- paste(startLTFUlistRR, statsigLTFURR$author[5], sep =", and ")
################################################################################################

#Sensitivity Analysis Treatment Failure RD
################################################################################################
#Leaves one study out and then recalculates all the stats
studytxfailure <-leave1out(restxfailure)

#Checking effect on significance when indivdual studies are removed
# Grabs any resutls with a p < 0.05 
# Make a dataframe from the results
txfailuresignificantRD <- as.data.frame(cbind(studytxfailure$slab,studytxfailure$estimate,studytxfailure$pval,studytxfailure$pval<0.05))

# Changing the variable types
txfailuresignificantRD[,"V1"] <- as.character(txfailuresignificantRD[,"V1"])
txfailuresignificantRD[,"V2"] <- as.numeric(as.character(txfailuresignificantRD[,"V2"]))
txfailuresignificantRD[,"V3"] <- as.numeric(as.character(txfailuresignificantRD[,"V3"]))
txfailuresignificantRD[,"V4"] <- as.character(txfailuresignificantRD[,"V4"])

#Change the variable names and round some of the variables
txfailuresignificantRD <- setnames(txfailuresignificantRD, old = c('V1','V2','V3','V4'), new = c('Excluded Study','Estimated RD','P-Value','P<0.05'))
txfailuresignificantRD[,c("Estimated RD")]<-round(txfailuresignificantRD[,c("Estimated RD")],2)
txfailuresignificantRD[,c("P-Value")]<-round(txfailuresignificantRD[,c("P-Value")],3)

#Influence of Individual Studies on The Model. 
DF <- influence(restxfailure)

DF<-as.data.frame.list(DF)

DF<-DF[,c("inf.rstudent", "inf.dffits", "inf.cook.d", "inf.cov.r", "intrcpt", "is.infl")]

DF<-DF[ which(complete.cases(DF)==TRUE),]

DF$is.infl<-ifelse(DF[,"is.infl"]==TRUE, "Yes", "No")

colnames(DF)<-c("Studentized Res", "DFFITS", "Cook's Distance", "Covariance Ratio", "DFBETAS", "Influence")

txfailureinfluence <- DF

#Studies that are influential 
txfailureoutliers <- txfailureinfluence$inf[which(txfailureinfluence$is.infl== TRUE),] #Alvarez-Gordillo was influential 

# Looking to if the results become significant or non-significant with the exlusion of a single study
studytxfailure<-as.data.frame.list(studytxfailure) #making data.frame to make it easier to rename
setnames(studytxfailure, old = c('slab','estimate'), new = c('Excluded Study','Estimated RD')) #Rename variables
studytxfailure <- studytxfailure[,c("Excluded Study","Estimated RD","pval","ci.lb","ci.ub","I2","Qp")] #Grab the variables that I want

# The overall estimate is not significant and does not become significant with the exclusion of a single study.
statsigtxfailure<-TBDATA3[which(studytxfailure$pval<=0.05),] # empty since excluding one study has no impact
################################################################################################

#Sensitivity Analysis Treatment Failure RR
################################################################################################
#Leaves one study out and then recalculates all the stats
studytxfailureRR <-leave1out(restxfailureRR)

#Checking effect on significance when indivdual studies are removed
# Grabs any resutls with a p < 0.05 
# Make a dataframe from the results
txfailuresignificantRR <- as.data.frame(cbind(studytxfailureRR$slab,exp(studytxfailureRR$estimate),studytxfailureRR$pval,studytxfailureRR$pval<0.05))

# Changing the variable types
txfailuresignificantRR[,"V1"] <- as.character(txfailuresignificantRR[,"V1"])
txfailuresignificantRR[,"V2"] <- as.numeric(as.character(txfailuresignificantRR[,"V2"]))
txfailuresignificantRR[,"V3"] <- as.numeric(as.character(txfailuresignificantRR[,"V3"]))
txfailuresignificantRR[,"V4"] <- as.character(txfailuresignificantRR[,"V4"])

#Change the variable names and round some of the variables
txfailuresignificantRR <- setnames(txfailuresignificantRR, old = c('V1','V2','V3','V4'), new = c('Excluded Study','Estimated RR','P-Value','P<0.05'))
txfailuresignificantRR[,c("Estimated RR")]<-round(txfailuresignificantRR[,c("Estimated RR")],2)
txfailuresignificantRR[,c("P-Value")]<-round(txfailuresignificantRR[,c("P-Value")],3)

#Influence of Individual Studies on The Model. 
DF <- influence(restxfailureRR)

DF<-as.data.frame.list(DF)

DF<-DF[,c("inf.rstudent", "inf.dffits", "inf.cook.d", "inf.cov.r", "intrcpt", "is.infl")]

DF<-DF[ which(complete.cases(DF)==TRUE),]

DF$is.infl<-ifelse(DF[,"is.infl"]==TRUE, "Yes", "No")

colnames(DF)<-c("Studentized Res", "DFFITS", "Cook's Distance", "Covariance Ratio", "DFBETAS", "Influence")

txfailureinfluenceRR <- DF

#Studies that are influential 
txfailureoutliersRR <- txfailureinfluenceRR$inf[which(txfailureinfluenceRR$is.infl== TRUE),] 

# Looking to if the results become significant or non-significant with the exlusion of a single study
studytxfailureRR<-as.data.frame.list(studytxfailureRR) #making data.frame to make it easier to rename
studytxfailureRR$estimate<-exp(studytxfailureRR$estimate)
studytxfailureRR$ci.lb<-exp(studytxfailureRR$ci.lb)
studytxfailureRR$ci.ub<-exp(studytxfailureRR$ci.ub)
setnames(studytxfailureRR, old = c('slab','estimate'), new = c('Excluded Study','Estimated RR')) #Rename variables
studytxfailureRR <- studytxfailureRR[,c("Excluded Study","Estimated RR","pval","ci.lb","ci.ub","I2","Qp")] #Grab the variables that I want

# The overall estimate is not significant and does not become significant with the exclusion of a single study.
statsigtxfailureRR<-TBDATA3[which(studytxfailureRR$pval<=0.05),] # empty since excluding one study has no impact
################################################################################################


#Sensitivity Analysis Treatment Completed RD
################################################################################################
#Leaves one study out and then recalculates all the stats
studycompletetx <-leave1out(rescompletetx)

#Checking effect on significance when indivdual studies are removed
# Grabs any resutls with a p < 0.05 
# Make a dataframe from the results
completetxsignificantRD <- as.data.frame(cbind(studycompletetx$slab,studycompletetx$estimate,studycompletetx$pval,studycompletetx$pval<0.05))

#Change the variable type
completetxsignificantRD[,"V1"] <- as.character(completetxsignificantRD[,"V1"])
completetxsignificantRD[,"V2"] <- as.numeric(as.character(completetxsignificantRD[,"V2"]))
completetxsignificantRD[,"V3"] <- as.numeric(as.character(completetxsignificantRD[,"V3"]))
completetxsignificantRD[,"V4"] <- as.character(completetxsignificantRD[,"V4"])

#Change the variable names and round some of the variables
completetxsignificantRD <- setnames(completetxsignificantRD, old = c('V1','V2','V3','V4'), new = c('Excluded Study','Estimated RD','P-Value','P<0.05'))
completetxsignificantRD[,c("Estimated RD")]<-round(completetxsignificantRD[,c("Estimated RD")],2)
completetxsignificantRD[,c("P-Value")]<-round(completetxsignificantRD[,c("P-Value")],3)

#Influence of Individual Studies on The Model. 
DF <- influence(rescompletetx)

DF<-as.data.frame.list(DF)

DF<-DF[,c("inf.rstudent", "inf.dffits", "inf.cook.d", "inf.cov.r", "intrcpt", "is.infl")]

DF<-DF[ which(complete.cases(DF)==TRUE),]

DF$is.infl<-ifelse(DF[,"is.infl"]==TRUE, "Yes", "No")

colnames(DF)<-c("Studentized Res", "DFFITS", "Cook's Distance", "Covariance Ratio", "DFBETAS", "Influence")

completetxinfluence <- DF


#Studies that are influential 
completetxoutliers <- completetxinfluence$inf[which(completetxinfluence$is.infl== TRUE),] # Okanurak is influential

# Looking to if the results become significant or non-significant with the exlusion of a single study
studycompletetx<-as.data.frame.list(studycompletetx) #making data.frame to make it easier to rename
setnames(studycompletetx, old = c('slab','estimate'), new = c('Excluded Study','Estimated RD')) #Rename variables
studycompletetx <- studycompletetx[,c("Excluded Study","Estimated RD","pval","ci.lb","ci.ub","I2","Qp")] #Grab the variables that I want

# The overall estimate is not significant and does not become significant with the exclusion of a single study.
statsigcompletetx<-TBDATA3[which(studycompletetx$pval<=0.05),] # empty since excluding one study has no impact
################################################################################################

#Sensitivity Analysis Treatment Completed RR
################################################################################################
#Leaves one study out and then recalculates all the stats
studycompletetxRR <-leave1out(rescompletetxRR)

#Checking effect on significance when indivdual studies are removed
# Grabs any resutls with a p < 0.05 
# Make a dataframe from the results
completetxsignificantRR <- as.data.frame(cbind(studycompletetxRR$slab,exp(studycompletetxRR$estimate),studycompletetxRR$pval,studycompletetxRR$pval<0.05))

#Change the variable type
completetxsignificantRR[,"V1"] <- as.character(completetxsignificantRR[,"V1"])
completetxsignificantRR[,"V2"] <- as.numeric(as.character(completetxsignificantRR[,"V2"]))
completetxsignificantRR[,"V3"] <- as.numeric(as.character(completetxsignificantRR[,"V3"]))
completetxsignificantRR[,"V4"] <- as.character(completetxsignificantRR[,"V4"])

#Change the variable names and round some of the variables
completetxsignificantRR <- setnames(completetxsignificantRR, old = c('V1','V2','V3','V4'), new = c('Excluded Study','Estimated RR','P-Value','P<0.05'))
completetxsignificantRR[,c("Estimated RR")]<-round(completetxsignificantRR[,c("Estimated RR")],2)
completetxsignificantRR[,c("P-Value")]<-round(completetxsignificantRR[,c("P-Value")],3)

#Influence of Individual Studies on The Model. 
DF <- influence(rescompletetxRR)

DF<-as.data.frame.list(DF)

DF<-DF[,c("inf.rstudent", "inf.dffits", "inf.cook.d", "inf.cov.r", "intrcpt", "is.infl")]

DF<-DF[ which(complete.cases(DF)==TRUE),]

DF$is.infl<-ifelse(DF[,"is.infl"]==TRUE, "Yes", "No")

colnames(DF)<-c("Studentized Res", "DFFITS", "Cook's Distance", "Covariance Ratio", "DFBETAS", "Influence")

completetxinfluenceRR <- DF


#Studies that are influential 
completetxoutliersRR <- completetxinfluenceRR$inf[which(completetxinfluenceRR$is.infl== TRUE),] 

# Looking to if the results become significant or non-significant with the exlusion of a single study
studycompletetxRR<-as.data.frame.list(studycompletetxRR) #making data.frame to make it easier to rename
studycompletetxRR$estimate<-exp(studycompletetxRR$estimate)
studycompletetxRR$ci.lb<-exp(studycompletetxRR$ci.lb)
studycompletetxRR$ci.ub<-exp(studycompletetxRR$ci.ub)
setnames(studycompletetxRR, old = c('slab','estimate'), new = c('Excluded Study','Estimated RR')) #Rename variables
studycompletetxRR <- studycompletetxRR[,c("Excluded Study","Estimated RR","pval","ci.lb","ci.ub","I2","Qp")] #Grab the variables that I want

# The overall estimate is not significant and does not become significant with the exclusion of a single study.
statsigcompletetx<-TBDATA3[which(studycompletetxRR$pval<=0.05),] # empty since excluding one study has no impact
################################################################################################


#Sensitivity Analysis Death RD
################################################################################################
#Leaves one study out and then recalculates all the stats
studydied <-leave1out(resdied)

#Checking effect on significance when indivdual studies are removed
# Grabs any resutls with a p < 0.05 
# Make a dataframe from the resultsd
diedsignificantRD <- as.data.frame(cbind(studydied$slab,studydied$estimate,studydied$pval,studydied$pval<0.05))

#Change the variable type
diedsignificantRD[,"V1"] <- as.character(diedsignificantRD[,"V1"])
diedsignificantRD[,"V2"] <- as.numeric(as.character(diedsignificantRD[,"V2"]))
diedsignificantRD[,"V3"] <- as.numeric(as.character(diedsignificantRD[,"V3"]))
diedsignificantRD[,"V4"] <- as.character(diedsignificantRD[,"V4"])

#change variable name and round some of the variables
diedsignificantRD <- setnames(diedsignificantRD, old = c('V1','V2','V3','V4'), new = c('Excluded Study','Estimated RD','P-Value','P<0.05'))
diedsignificantRD[,c("Estimated RD")]<-round(diedsignificantRD[,c("Estimated RD")],2)
diedsignificantRD[,c("P-Value")]<-round(diedsignificantRD[,c("P-Value")],3)

#Influence of Individual Studies on The Model. 
DF <- influence(resdied)

DF<-as.data.frame.list(DF)

DF<-DF[,c("inf.rstudent", "inf.dffits", "inf.cook.d", "inf.cov.r", "intrcpt", "is.infl")]

DF<-DF[ which(complete.cases(DF)==TRUE),]

DF$is.infl<-ifelse(DF[,"is.infl"]==TRUE, "Yes", "No")

colnames(DF)<-c("Studentized Res", "DFFITS", "Cook's Distance", "Covariance Ratio", "DFBETAS", "Influence")

diedinfluence <- DF

#Studies that are influential
diedoutliers <- diedinfluence$inf[which(diedinfluence$is.infl== TRUE),]# Alvarez-Gordillo is influential

# Looking to if the results become significant or non-significant with the exlusion of a single study
studydied<-as.data.frame.list(studydied)  #making data.frame to make it easier to rename
setnames(studydied, old = c('slab','estimate'), new = c('Excluded Study','Estimated RD')) #Rename variables
studydied <- studydied[,c("Excluded Study","Estimated RD","pval","ci.lb","ci.ub","I2","Qp")] #Grab the variables that I want

# The overall estimate is non-significant and does it become significant with the exclusion of a single study.
statsigdied<-TBDATA3[which(studydied$pval<=0.05),] # empty since excluding one study has no impact
################################################################################################

#Sensitivity Analysis Death RR
################################################################################################
#Leaves one study out and then recalculates all the stats
studydiedRR <-leave1out(resdiedRR)

#Checking effect on significance when indivdual studies are removed
# Grabs any resutls with a p < 0.05 
# Make a dataframe from the resultsd
diedsignificantRR <- as.data.frame(cbind(studydiedRR$slab,exp(studydiedRR$estimate),studydiedRR$pval,studydiedRR$pval<0.05))

#Change the variable type
diedsignificantRR[,"V1"] <- as.character(diedsignificantRR[,"V1"])
diedsignificantRR[,"V2"] <- as.numeric(as.character(diedsignificantRR[,"V2"]))
diedsignificantRR[,"V3"] <- as.numeric(as.character(diedsignificantRR[,"V3"]))
diedsignificantRR[,"V4"] <- as.character(diedsignificantRR[,"V4"])

#change variable name and round some of the variables
diedsignificantRR <- setnames(diedsignificantRR, old = c('V1','V2','V3','V4'), new = c('Excluded Study','Estimated RR','P-Value','P<0.05'))
diedsignificantRR[,c("Estimated RR")]<-round(diedsignificantRR[,c("Estimated RR")],2)
diedsignificantRR[,c("P-Value")]<-round(diedsignificantRR[,c("P-Value")],3)

#Influence of Individual Studies on The Model. 
DF <- influence(resdiedRR)

DF<-as.data.frame.list(DF)

DF<-DF[,c("inf.rstudent", "inf.dffits", "inf.cook.d", "inf.cov.r", "intrcpt", "is.infl")]

DF<-DF[ which(complete.cases(DF)==TRUE),]

DF$is.infl<-ifelse(DF[,"is.infl"]==TRUE, "Yes", "No")

colnames(DF)<-c("Studentized Res", "DFFITS", "Cook's Distance", "Covariance Ratio", "DFBETAS", "Influence")

diedinfluenceRR <- DF

#Studies that are influential
diedoutliersRR <- diedinfluenceRR$inf[which(diedinfluenceRR$is.infl== TRUE),]

# Looking to if the results become significant or non-significant with the exlusion of a single study
studydiedRR<-as.data.frame.list(studydiedRR)  #making data.frame to make it easier to rename
studydiedRR$estimate<-exp(studydiedRR$estimate)
studydiedRR$ci.lb<-exp(studydiedRR$ci.lb)
studydiedRR$ci.ub<-exp(studydiedRR$ci.ub)
setnames(studydiedRR, old = c('slab','estimate'), new = c('Excluded Study','Estimated RR')) #Rename variables
studydiedRR <- studydiedRR[,c("Excluded Study","Estimated RR","pval","ci.lb","ci.ub","I2","Qp")] #Grab the variables that I want

# The overall estimate is non-significant and does it become significant with the exclusion of a single study.
statsigdiedRR<-TBDATA3[which(studydiedRR$pval<=0.05),] # empty since excluding one study has no impact
################################################################################################

#Sensitivity Analysis Cure RD
################################################################################################
#Leaves one study out and then recalculates all the stats
studycure <-leave1out(rescure)

#Checking effect on significance when indivdual studies are removed
# Grabs any resutls with a p < 0.05 
# Make a dataframe from the results
curesignificantRD <- as.data.frame(cbind(studycure$slab,studycure$estimate,studycure$pval,studycure$pval<0.05))

#Change the variable type
curesignificantRD[,"V1"] <- as.character(curesignificantRD[,"V1"])
curesignificantRD[,"V2"] <- as.numeric(as.character(curesignificantRD[,"V2"]))
curesignificantRD[,"V3"] <- as.numeric(as.character(curesignificantRD[,"V3"]))
curesignificantRD[,"V4"] <- as.character(curesignificantRD[,"V4"])

#Change the variable names and round some of the variables
curesignificantRD <- setnames(curesignificantRD, old = c('V1','V2','V3','V4'), new = c('Excluded Study','Estimated RD','P-Value','P<0.05'))
curesignificantRD[,c("Estimated RD")]<-round(curesignificantRD[,c("Estimated RD")],2)
curesignificantRD[,c("P-Value")]<-round(curesignificantRD[,c("P-Value")],3)

#Influence of Individual Studies on The Model. 
DF <- influence(rescure)

DF<-as.data.frame.list(DF)

DF<-DF[,c("inf.rstudent", "inf.dffits", "inf.cook.d", "inf.cov.r", "intrcpt", "is.infl")]

DF<-DF[ which(complete.cases(DF)==TRUE),]

DF$is.infl<-ifelse(DF[,"is.infl"]==TRUE, "Yes", "No")

colnames(DF)<-c("Studentized Res", "DFFITS", "Cook's Distance", "Covariance Ratio", "DFBETAS", "Influence")

cureinfluence <- DF


#Studies that are influential
cureoutliers <- cureinfluence$inf[which(cureinfluence$is.infl== TRUE),]#empty since none of the studies are

# Looking to if the results become significant or non-significant with the exlusion of a single study
studycure<-as.data.frame.list(studycure) #making data.frame to make it easier to rename
setnames(studycure, old = c('slab','estimate'), new = c('Excluded Study','Estimated RD')) #Rename variables
studycure <- studycure[,c("Excluded Study","Estimated RD","pval","ci.lb","ci.ub","I2","Qp")] #Grab the variables that I want

# The overall estimate is not significant and does not become significant with the exclusion of a single study.
statsigcure<-TBDATA3[which(studycure$pval<=0.05),] # empty since excluding one study has no impact
################################################################################################

#Sensitivity Analysis Cure RR
################################################################################################
#Leaves one study out and then recalculates all the stats
studycureRR <-leave1out(rescureRR)

#Checking effect on significance when indivdual studies are removed
# Grabs any resutls with a p < 0.05 
# Make a dataframe from the results
curesignificantRR <- as.data.frame(cbind(studycureRR$slab,exp(studycureRR$estimate),studycureRR$pval,studycureRR$pval<0.05))

#Change the variable type
curesignificantRR[,"V1"] <- as.character(curesignificantRR[,"V1"])
curesignificantRR[,"V2"] <- as.numeric(as.character(curesignificantRR[,"V2"]))
curesignificantRR[,"V3"] <- as.numeric(as.character(curesignificantRR[,"V3"]))
curesignificantRR[,"V4"] <- as.character(curesignificantRR[,"V4"])

#Change the variable names and round some of the variables
curesignificantRR <- setnames(curesignificantRR, old = c('V1','V2','V3','V4'), new = c('Excluded Study','Estimated RR','P-Value','P<0.05'))
curesignificantRR[,c("Estimated RR")]<-round(curesignificantRR[,c("Estimated RR")],2)
curesignificantRR[,c("P-Value")]<-round(curesignificantRR[,c("P-Value")],3)

#Influence of Individual Studies on The Model. 
DF <- influence(rescureRR)

DF<-as.data.frame.list(DF)

DF<-DF[,c("inf.rstudent", "inf.dffits", "inf.cook.d", "inf.cov.r", "intrcpt", "is.infl")]

DF<-DF[ which(complete.cases(DF)==TRUE),]

DF$is.infl<-ifelse(DF[,"is.infl"]==TRUE, "Yes", "No")

colnames(DF)<-c("Studentized Res", "DFFITS", "Cook's Distance", "Covariance Ratio", "DFBETAS", "Influence")

cureinfluenceRR <- DF

#Studies that are influential
cureoutliersRR <- cureinfluenceRR$inf[which(cureinfluenceRR$is.infl== TRUE),]

# Looking to if the results become significant or non-significant with the exlusion of a single study
studycureRR<-as.data.frame.list(studycureRR) #making data.frame to make it easier to rename
studycureRR$estimate<-exp(studycureRR$estimate)
studycureRR$ci.lb<-exp(studycureRR$ci.lb)
studycureRR$ci.ub<-exp(studycureRR$ci.ub)
setnames(studycureRR, old = c('slab','estimate'), new = c('Excluded Study','Estimated RR')) #Rename variables
studycureRR <- studycureRR[,c("Excluded Study","Estimated RR","pval","ci.lb","ci.ub","I2","Qp")] #Grab the variables that I want

# The overall estimate is not significant and does not become significant with the exclusion of a single study.
statsigcureRR<-TBDATA3[which(studycureRR$pval<=0.05),] # empty since excluding one study has no impact
################################################################################################
