# Supplementary material for: An attempt to reproduce a previous meta-analysis and a new analysis regarding the impact of directly observed therapy on tuberculosis treatment outcomes
Source: PLoS One. 2019 May 23;14(5):e0217219. doi: 10.1371/journal.pone.0217219 (PMC6532908; doi:10.1371/journal.pone.0217219)
Supplement: S1 Folder — This folder contains all of the files described in the Supplementary Documentation. (ZIP) [file pone.0217219.s002.zip › 2 PLoSOne Figures.Rmd]

---
title: "Figures"
author: "Brian McKay"
date: "August 1, 2018"
output: html_document
editor_options: 
  chunk_output_type: console
---


```{r, include=FALSE}
#Source relavent data and packages
source('./1 Data and Analysis.R')

# Loads/installs all required packages 
if (require('metafor')==FALSE) {install.packages('metafor', repos="https://cran.rstudio.com"); require(metafor);}

```


#PRISMA Flow
```{r PRISMA Flow, echo=FALSE, include=TRUE, warning=FALSE, message=FALSE}

prisma(found = 176,
       found_other = 2,
       no_dupes = 166, 
       screened = 166, 
       screen_exclusions = 74, 
       full_text = 92,
       full_text_exclusions = 81, 
       qualitative = 11, 
       quantitative = 7,
       width = 800, height = 800)

```

#Lost to Follow-up (LTFU)

```{r ForestPlotRD_LTFU, echo=FALSE, include=FALSE }
#This creates the forest plot for the RD of Lost to Follow-up

#LTFU RD
#Forest Plot PNG

tiff("Figures/LTFU_RDforestplot.tif", width = 1920, height = 1080, units = "px", pointsize = 8, res = 300, compression =c("lzw"))

par(mar=c(4,4,3,2))


forest(resLTFU,xlim=c(-170,130), rows=c(6:8, 16:19), at=c(seq(-40,50,10)),refline=0, digits = c(1,0L), ilab=cbind(paste(TBDATA3$LTFU_sat,"/",TBDATA3$nsat,sep=""), paste(TBDATA3$LTFU_dot,"/",TBDATA3$ndot,sep="")), showweights = T, order= order(TBDATA3$design), ilab.xpos=c(-81.5,-46.5), cex=1, ylim=c(-3,24), xlab="% Risk Difference", mlab="Random Effects Model for Lost to Follow-up All Studies", psize=1)

text(-170,c(20,9),font=4, pos=4, c("Randomized Control Trials", "Prospective Cohort Studies"))

op <- par(cex=.95, font=4)

par(font=2)

text(c(-81.5,-46.5), 23, c(paste("n","/","N",sep=""),paste("n","/","N",sep="")))

text(c(-81.5,-46.5), 24, c("SAT" , "DOT"))

text(-170, 23, "Author and Year", pos=4)

text(c(130,90),23,c("% RD [95% CI]","% Weights"), pos=2)

text(c(30,-30),1, c("Favors DOT","Favors SAT"))

par(op)

res.rLTFU <- rma(yi,vi, data = LTFU_dat, measure="RD", subset=(design=="RCT"), method="REML")

res.LTFU <- rma(yi,vi, data = LTFU_dat, measure="RD", subset=(design=="PCS"), method="REML")

addpoly(res.rLTFU, row=13, cex=.95, font=2, mlab="Random Effects Model for LTFU")

#Stats of RCT sub Group
text(-170, 12, font=4, pos=4, cex=0.75, bquote(paste("(Q = ", .(formatC(res.rLTFU$QE, digits=2, format="f")), ", df = ", .(res.rLTFU$k - res.rLTFU$p), ", p = ", .(formatC(res.rLTFU$QEp, digits=2, format="f")), ")")))

#Heterogenity for RCT study group 
text(-170, 11, font=4, pos=4, cex=0.75, bquote(paste("(",I^2, " = ", .(formatC(res.rLTFU$I2, digits=1, format="f")), "%; 95% CI [",.(formatC(confint(res.rLTFU)[[1]][3,2],digits = 1, format="f")),"%,",.(formatC(confint(res.rLTFU)[[1]][3,3],digits = 1, format="f")),"%])")))

addpoly(res.LTFU, row=4, cex=.95, font=2, mlab="Random Effects Model for LTFU")

#Stats of PCS sub Group
text(-170, 3, font=4, pos=4, cex=0.75, bquote(paste("(Q = ", .(formatC(res.LTFU$QE, digits=2, format="f")), ", df = ", .(res.LTFU$k - res.LTFU$p), ", p = ", .(formatC(res.LTFU$QEp, digits=2, format="f")), ")")))

#Heterogenity for PCS study group 
text(-170, 2, font=4, pos=4, cex=0.75, bquote(paste("(",I^2, " = ", .(formatC(res.LTFU$I2, digits=1, format="f")), "%; 95% CI [",.(formatC(confint(res.LTFU)[[1]][3,2],digits = 1, format="f")),"%,",.(formatC(confint(res.LTFU)[[1]][3,3],digits = 1, format="f")),"%])")))

#Stats for over all model
text(-170, -2, font=4, pos=4, cex=0.75, bquote(paste("(Q = ", .(formatC(resLTFU$QE, digits=2, format="f")), ", df = ", .(resLTFU$k - resLTFU$p), ", p = ", .(formatC(resLTFU$QEp, digits=2, format="f")), ")")))

#Heterogenity for all studies 
text(-170, -3, font=4, pos=4, cex=0.75, bquote(paste("(",I^2, " = ", .(formatC(resLTFU$I2, digits=1, format="f")), "%; 95% CI [",.(formatC(confint(resLTFU)[[1]][3,2],digits = 1, format="f")),"%,",.(formatC(confint(resLTFU)[[1]][3,3],digits = 1, format="f")),"%])")))

dev.off()
```

![Lost to Follow-up RD](Figures/LTFU_RDforestplot.tif)


```{r ForestPlotRR_LTFU, echo=FALSE, include=FALSE}
#This creates the forest plot for the RR of Lost to Follow-up

tiff("Figures/LTFU_RRforestplot.tif", width = 1920, height = 1080, units = "px", pointsize = 8, res = 300, compression =c("lzw"))

par(mar=c(4,4,3,2))

forest(resLTFU_RR,rows=c(6:8, 16:19), xlim=c(-6,5.5), atransf=exp, at=log(c(.20, 1, 5)),refline=log(1), digits = c(1,0L), ilab=cbind(paste(TBDATA3$LTFU_sat,"/",TBDATA3$nsat,sep=""), paste(TBDATA3$LTFU_dot,"/",TBDATA3$ndot,sep="")), showweights = T, ilab.xpos=c(-3,-2), cex=1, ylim=c(-3,24), order=order(TBDATA3$design),  xlab="Relative Risk", mlab="Random Effects Model for Lost to Follow-up All Studies", psize=1)

text(-6,c(20,9), font=4, pos=4, c("Randomized Control Trials", "Prospective Cohort Studies"))

op <- par(cex=.95, font=4)

par(font=2)

text(c(-3,-2), 23, c(paste("n","/","N",sep=""),paste("n","/","N",sep="")))

text(c(-3,-2), 24, c("SAT" , "DOT"))

text(-6, 23, "Author(s) and Year", pos=4)

text(c(5.5,4),23,c("RR [95% CI]","% Weights"), pos=2)

text(c(1,-1),1, c("Favors DOT","Favors SAT"))

par(op)

res.rLTFU_RR <- rma(yi,vi, data = LTFU_datRR, measure="RR", subset=(design=="RCT"), method="REML")

res.LTFU_RR <- rma(yi,vi, data = LTFU_datRR, measure="RR", subset=(design=="PCS"), method="REML")

addpoly(res.rLTFU_RR,atransf=exp, row=13, cex=.95, font=2, mlab="Random Effects Model for LTFU")

#Stats for RCT study group 
text(-6, 12, font=4, pos=4, cex=0.75, bquote(paste("(Q = ", .(formatC(res.rLTFU_RR$QE, digits=2, format="f")), ", df = ", .(res.rLTFU_RR$k - res.rLTFU_RR$p), ", p = ", .(formatC(res.rLTFU_RR$QEp, digits=2, format="f")), ")")))

#Heterogenity for RCT study group 
text(-6, 11, font=4, pos=4, cex=0.75, bquote(paste("(",I^2, " = ", .(formatC(res.rLTFU_RR$I2, digits=1, format="f")), "%; 95% CI [",.(formatC(confint(res.rLTFU_RR)[[1]][3,2],digits = 1, format="f")),"%,",.(formatC(confint(res.rLTFU_RR)[[1]][3,3],digits = 1, format="f")),"%])")))

addpoly(res.LTFU_RR,atransf=exp, row=4, cex=.95, font=2, mlab="Random Effects Model for LTFU")

#Stats for PCS study group
text(-6, 3, font=4, pos=4, cex=0.75, bquote(paste("(Q = ", .(formatC(res.LTFU_RR$QE, digits=2, format="f")), ", df = ", .(res.LTFU_RR$k - res.LTFU_RR$p), ", p = ", .(formatC(res.LTFU_RR$QEp, digits=2, format="f")), ")")))

#Heterogenity for PCS study group 
text(-6, 2, font=4, pos=4, cex=0.75, bquote(paste("(",I^2, " = ", .(formatC(res.LTFU_RR$I2, digits=1, format="f")), "%; 95% CI [",.(formatC(confint(res.LTFU_RR)[[1]][3,2],digits = 1, format="f")),"%,",.(formatC(confint(res.LTFU_RR)[[1]][3,3],digits = 1, format="f")),"%])")))

#Stats for over all model
text(-6, -2, font=4, pos=4, cex=0.75, bquote(paste("(Q = ", .(formatC(resLTFU_RR$QE, digits=2, format="f")), ", df = ", .(resLTFU_RR$k - resLTFU_RR$p), ", p = ", .(formatC(resLTFU_RR$QEp, digits=2, format="f")), ")")))

#Heterogenity for all studies
text(-6, -3, font=4, pos=4, cex=0.75, bquote(paste("(",I^2, " = ", .(formatC(resLTFU_RR$I2, digits=1, format="f")), "%; 95% CI [",.(formatC(confint(resLTFU_RR)[[1]][3,2],digits = 1, format="f")),"%,",.(formatC(confint(resLTFU_RR)[[1]][3,3],digits = 1, format="f")),"%])")))

dev.off()

```

![Lost to Follow-up RR](Figures/LTFU_RRforestplot.tif)


```{r Publication Bias Lost to Follow-up RD, include=FALSE, echo=FALSE}
#This creates the publication bias plots for Lost to Follow-up

# Funnel plot with between study error  
#funnel(resLTFU, addtau2=T)
# Funnel plot with standard error
#funnel(resLTFU)

# Orwin Approach to sensitivity analysis of publication bias. Indicates the number of studies required to shift the IR to 0.0% which would be a clincally significant IR in favor of DOT  

value.LTFU <- fsn(resLTFU$yi, resLTFU$vi, type="Orwin", digits=3)

#value.LTFU

# The approximate number of null studies to change the observed overall effect by half  

# Funnel plots and Eggers Test of asymmetry.
# Trim and fill object 
tafLTFU <- trimfill(resLTFU)

tiff("Figures/funnel_plots_LTFU.tif", width = 1920, height = 1080, units = "px", pointsize = 8, res = 300, compression =c("lzw"))
  
par(mfrow=c(2,2))

funnel(resLTFU, main="Standard Error")
funnel(resLTFU, yaxis="vi", main="Sampling Variance")
funnel(resLTFU, yaxis="seinv", main="Inverse Standard Error")
funnel(tafLTFU, main="Trim and Fill")
 
dev.off()

# Eggers test of Asymmetry. The lack of symmetry is obvious so rejecting the null is unlikely.   

#regtest(resLTFU, model="rma", predictor="sei")
# p=0.8075 fail to reject the null hypothesis of symmetry.

#regtest(resLTFU, model="rma", predictor="vi")
# p=0.9563 fail to reject the null hypo of symmetry

#regtest(resLTFU, model="rma", predictor="ninv")
# p=0.9580 fail to reject null of symmetry

#regtest(resLTFU, model="rma", predictor="ni")
# p=0.6524 fail to reject null of symmetry 


```

![Lost to Follow-up Pub Bias RD](Figures/funnel_plots_LTFU.tif)


```{r Publication Bias Lost to Follow-up RR, include=FALSE, echo=FALSE}
#This creates the publication bias plots for Lost to Follow-up

# Funnel plot with between study error  
#funnel(resLTFU_RR, addtau2=T)
# Funnel plot with standard error
#funnel(resLTFU_RR)

# Orwin Approach to sensitivity analysis of publication bias. Indicates the number of studies required to shift the IR to 0.0% which would be a clincally significant IR in favor of DOT  

value.LTFU_RR <- fsn(resLTFU_RR$yi, resLTFU_RR$vi, type="Orwin", digits=3)

#value.LTFU_RR

# The approximate number of null studies to change the observed overall effect by half  

# Funnel plots and Eggers Test of asymmetry.
# Trim and fill object 
tafLTFU_RR <- trimfill(resLTFU_RR)

tiff("Figures/funnel_plots_LTFU_RR.tif", width = 1920, height = 1080, units = "px", pointsize = 8, res = 300, compression =c("lzw"))
  
par(mfrow=c(2,2))

funnel(resLTFU_RR, main="Standard Error")
funnel(resLTFU_RR, yaxis="vi", main="Sampling Variance")
funnel(resLTFU_RR, yaxis="seinv", main="Inverse Standard Error")
funnel(tafLTFU_RR, main="Trim and Fill")
 
dev.off()

# Eggers test of Asymmetry. The lack of symmetry is obvious so rejecting the null is unlikely.   

#regtest(resLTFU_RR, model="rma", predictor="sei")
# p=0.8075 fail to reject the null hypothesis of symmetry.

#regtest(resLTFU_RR, model="rma", predictor="vi")
# p=0.9563 fail to reject the null hypo of symmetry

#regtest(resLTFU_RR, model="rma", predictor="ninv")
# p=0.9580 fail to reject null of symmetry

#regtest(resLTFU_RR, model="rma", predictor="ni")
# p=0.6524 fail to reject null of symmetry 


```

![Lost to Follow-up Pub Bias RR](Figures/funnel_plots_LTFU_RR.tif)


#Treatment Failure
 
```{r ForestPlotRDTreatmentFailure, echo=FALSE, include=FALSE}

test<-weights(restxfailure)

str(test)

#This creates the forest plot for the RD of Treatment Failure

tiff("Figures/TXFailureRDforestplot.tif", width = 1920, height = 1080, units = "px", pointsize = 8, res = 300, compression =c("lzw"))


par(mar=c(4,4,3,2))


forest(restxfailure,xlim=c(-170,130),rows=c(6:8, 16:19), at=c(seq(-15,15,5)),refline=0, digits = c(1,0L), ilab=cbind(paste(TBDATA3$txfailuresat,"/",TBDATA3$nsat,sep=""), paste(TBDATA3$txfailuredot,"/",TBDATA3$ndot,sep="")), showweights = T, ilab.xpos=c(-81.5,-46.5), cex=1, ylim=c(-3,24), order=order(TBDATA3$design),  xlab="% Risk Difference", mlab="RE Model for Treatment Failure All Studies", psize=1)


text(-170,c(20,9),font=4, pos=4, c("Randomized Control Trials", "Prospective Cohort Studies"))

op <- par(cex=.95, font=4)

par(font=2)

text(c(-81.5,-46.5), 23, c(paste("n","/","N",sep=""),paste("n","/","N",sep="")))

text(c(-81.5,-46.5), 24, c("SAT" , "DOT"))

text(-170, 23, "Author(s) and Year", pos=4)

text(c(130,90),23,c("% RD [95% CI]","% Weights"), pos=2)

text(c(30,-30),1, c("Favors DOT","Favors SAT"))

par(op)

res.rtxfailure <- rma(yi,vi, data = txfailuredat, measure="RD", subset=(design=="RCT"), method="REML")

res.txfailure <- rma(yi,vi, data = txfailuredat, measure="RD", subset=(design=="PCS"), method="REML")

addpoly(res.rtxfailure,  row=13, cex=.95, font=2, digits = 1, mlab="Random Effects Model for Treatment Failure")

#Stats of RCT sub Group
text(-170, 12, font=4, pos=4, cex=0.75, bquote(paste("(Q = ", .(formatC(res.rtxfailure$QE, digits=2, format="f")), ", df = ", .(res.rtxfailure$k - res.rtxfailure$p), ", p = ", .(formatC(res.rtxfailure$QEp, digits=2, format="f")), ")")))

#Heterogenity for RCT study group 
text(-170, 11, font=4, pos=4, cex=0.75, bquote(paste("(",I^2, " = ", .(formatC(res.rtxfailure$I2, digits=1, format="f")), "%; 95% CI [",.(formatC(confint(res.rtxfailure)[[1]][3,2],digits = 1, format="f")),"%,",.(formatC(confint(res.rtxfailure)[[1]][3,3],digits = 1, format="f")),"%])")))

addpoly(res.txfailure, row=4, cex=.95, font=2, digits = 1, mlab="Random Effects Model for Treatment Failure")

#Stats of PCS sub Group
text(-170, 3, font=4, pos=4, cex=0.75, bquote(paste("(Q = ", .(formatC(res.txfailure$QE, digits=2, format="f")), ", df = ", .(res.txfailure$k - res.txfailure$p), ", p = ", .(formatC(res.txfailure$QEp, digits=2, format="f")), ")")))

#Heterogenity for PCS study group 
text(-170, 2, font=4, pos=4, cex=0.75, bquote(paste("(",I^2, " = ", .(formatC(res.txfailure$I2, digits=1, format="f")), "%; 95% CI [",.(formatC(confint(res.txfailure)[[1]][3,2],digits = 1, format="f")),"%,",.(formatC(confint(res.txfailure)[[1]][3,3],digits = 1, format="f")),"%])")))

#Stats for over all model
text(-170, -2, font=4, pos=4, cex=0.75, bquote(paste("(Q = ", .(formatC(restxfailure$QE, digits=2, format="f")), ", df = ", .(restxfailure$k - restxfailure$p), ", p = ", .(formatC(restxfailure$QEp, digits=2, format="f")), ")")))

#Heterogenity for all studies 
text(-170, -3, font=4, pos=4, cex=0.75, bquote(paste("(",I^2, " = ", .(formatC(restxfailure$I2, digits=1, format="f")), "%; 95% CI [",.(formatC(confint(restxfailure)[[1]][3,2],digits = 1, format="f")),"%,",.(formatC(confint(restxfailure)[[1]][3,3],digits = 1, format="f")),"%])")))

dev.off()
```

![Treatment Failure RD](Figures/TXFailureRDforestplot.tif)

```{r ForestPlotRRTreatmentFailure, echo=FALSE, include=FALSE}
#This creates the forest plot for RR of Treatment Failure

#xlim=c(-170,130)

tiff("Figures/TXFailureRRforestplot.tif", width = 1920, height = 1080, units = "px", pointsize = 8, res = 300, compression =c("lzw"))

#exp(c(-5.39,  6.11, -2.00, 25.00))

par(mar=c(4,4,3,2))


forest(restxfailureRR,rows=c(6:8, 16:19), xlim=c(-6,5.5), atransf=exp, at=log(c(.20, 1, 5)),refline=log(1), digits = c(1,0L), ilab=cbind(paste(TBDATA3$txfailuresat,"/",TBDATA3$nsat,sep=""), paste(TBDATA3$txfailuredot,"/",TBDATA3$ndot,sep="")), showweights = T, ilab.xpos=c(-3,-2), cex=1, ylim=c(-3,24), order=order(TBDATA3$design),  xlab="Relative Risk", mlab="RE Model for Treatment Failure All Studies", psize=1)

text(-6,c(20,9), font=4, pos=4, c("Randomized Control Trials", "Prospective Cohort Studies"))

op <- par(cex=.95, font=4)

par(font=2)

text(c(-3,-2), 23, c(paste("n","/","N",sep=""),paste("n","/","N",sep="")))

text(c(-3,-2), 24, c("SAT" , "DOT"))

text(-6, 23, "Author(s) and Year", pos=4)

text(c(5.5,4),23,c("RR [95% CI]","% Weights"), pos=2)

text(c(1,-1),1, c("Favors DOT","Favors SAT"))

par(op)

res.rtxfailureRR <- rma(yi,vi, data = txfailuredatRR, measure="RR", subset=(design=="RCT"), method="REML")

res.txfailureRR <- rma(yi,vi, data = txfailuredatRR, measure="RR", subset=(design=="PCS"), method="REML")

addpoly(res.rtxfailureRR,atransf=exp,  row=13, cex=.95, font=2, mlab="Random Effects Model for Treatment Failure")

#Stats of RCT sub Group
text(-6, 12, font=4, pos=4, cex=0.75, bquote(paste("(Q = ", .(formatC(res.rtxfailureRR$QE, digits=2, format="f")), ", df = ", .(res.rtxfailureRR$k - res.rtxfailureRR$p), ", p = ", .(formatC(res.rtxfailureRR$QEp, digits=2, format="f")), ")")))

#Heterogenity for RCT study group 
text(-6, 11, font=4, pos=4, cex=0.75, bquote(paste("(",I^2, " = ", .(formatC(res.rtxfailureRR$I2, digits=1, format="f")), "%; 95% CI [",.(formatC(confint(res.rtxfailureRR)[[1]][3,2],digits = 1, format="f")),"%,",.(formatC(confint(res.rtxfailureRR)[[1]][3,3],digits = 1, format="f")),"%])")))

addpoly(res.txfailureRR,atransf=exp, row=4, cex=.95, font=2, mlab="Random Effects Model for Treatment Failure")

#Stats of PCS sub Group
text(-6, 3, font=4, pos=4, cex=0.75, bquote(paste("(Q = ", .(formatC(res.txfailureRR$QE, digits=2, format="f")), ", df = ", .(res.txfailureRR$k - res.txfailureRR$p), ", p = ", .(formatC(res.txfailureRR$QEp, digits=2, format="f")), ")")))

#Heterogenity for PCS study group 
text(-6, 2, font=4, pos=4, cex=0.75, bquote(paste("(",I^2, " = ", .(formatC(res.txfailureRR$I2, digits=1, format="f")), "%; 95% CI [",.(formatC(confint(res.txfailureRR)[[1]][3,2],digits = 1, format="f")),"%,",.(formatC(confint(res.txfailureRR)[[1]][3,3],digits = 1, format="f")),"%])")))

#Stats for over all model
text(-6, -2, font=4, pos=4, cex=0.75, bquote(paste("(Q = ", .(formatC(restxfailureRR$QE, digits=2, format="f")), ", df = ", .(restxfailureRR$k - restxfailureRR$p), ", p = ", .(formatC(restxfailureRR$QEp, digits=2, format="f")), ")")))

#Heterogenity for all studies 
text(-6, -3, font=4, pos=4, cex=0.75, bquote(paste("(",I^2, " = ", .(formatC(restxfailureRR$I2, digits=1, format="f")), "%; 95% CI [",.(formatC(confint(restxfailureRR)[[1]][3,2],digits = 1, format="f")),"%,",.(formatC(confint(restxfailureRR)[[1]][3,3],digits = 1, format="f")),"%])")))

dev.off()

#par('usr')

```

![Treatment Failure RR](Figures/TXFailureRRforestplot.tif)


```{r Publication Bias Treatment Failure RD,echo=FALSE, include=FALSE}
#This creates the publication bias plots for Treatment Failure

# Funnel plot with between study error  
#funnel(restxfailure, addtau2=T)
# Funnel plot with standard error
#funnel(restxfailure)

# Orwin Approach to sensitivity analysis of publication bias. Indicates the number of studies required to shift the IR to 0.0% which would be a clincally significant IR in favor of DOT  

value.txfailure <- fsn(restxfailure$yi, restxfailure$vi, type="Orwin", digits=3)

#value.txfailure

# The approximate number of null studies to change the observed overall effect by half  

# Funnel plots and Eggers Test of asymmetry.
# Trim and fill object  
taftxfailure <- trimfill(restxfailure)

tiff(filename="Figures/funnel_plots_txfailure.tif", width = 1920, height = 1080, units = "px", pointsize = 8, res = 300, compression =c("lzw"))
  
par(mfrow=c(2,2))

funnel(restxfailure, main="Standard Error")
funnel(restxfailure, yaxis="vi", main="Sampling Variance")
funnel(restxfailure, yaxis="seinv", main="Inverse Standard Error")
funnel(taftxfailure, main="Trim and Fill")
 
dev.off()

# Eggers test of Asymmetry. The lack of symmetry is obvious so rejecting the null is unlikely.   

#regtest(restxfailure, model="rma", predictor="sei")
# p=0.2213 Fail to reject the null hypothesis of symmetry.

#regtest(restxfailure, model="rma", predictor="vi")
# p=0.3405 Fail to reject the null hypo of symmetry

#regtest(restxfailure, model="rma", predictor="ninv")
# p=0.8394 Fail to refect null of symmetry

#regtest(restxfailure, model="rma", predictor="ni")
# p=0.555 Fail to reject null of symmetry 


```

![Treatment Failure Pub Bias RD](Figures/funnel_plots_txfailure.tif)


```{r Publication Bias Treatment Failure RR,echo=FALSE, include=FALSE}
#This creates the publication bias plots for Treatment Failure

# Funnel plot with between study error  
#funnel(restxfailureRR, addtau2=T)
# Funnel plot with standard error
#funnel(restxfailureRR)

# Orwin Approach to sensitivity analysis of publication bias. Indicates the number of studies required to shift the IR to 0.0% which would be a clincally significant IR in favor of DOT  

value.txfailureRR <- fsn(restxfailureRR$yi, restxfailureRR$vi, type="Orwin", digits=3)

#value.txfailureRR

# The approximate number of null studies to change the observed overall effect by half  

# Funnel plots and Eggers Test of asymmetry.
# Trim and fill object  
taftxfailureRR <- trimfill(restxfailureRR)

tiff(filename="Figures/funnel_plots_txfailureRR.tif", width = 1920, height = 1080, units = "px", pointsize = 8, res = 300, compression =c("lzw"))
  
par(mfrow=c(2,2))

funnel(restxfailureRR, main="Standard Error")
funnel(restxfailureRR, yaxis="vi", main="Sampling Variance")
funnel(restxfailureRR, yaxis="seinv", main="Inverse Standard Error")
funnel(taftxfailureRR, main="Trim and Fill")
 
dev.off()

# Eggers test of Asymmetry. The lack of symmetry is obvious so rejecting the null is unlikely.   

#regtest(restxfailureRR, model="rma", predictor="sei")
# p=0.2213 Fail to reject the null hypothesis of symmetry.

#regtest(restxfailureRR, model="rma", predictor="vi")
# p=0.3405 Fail to reject the null hypo of symmetry

#regtest(restxfailureRR, model="rma", predictor="ninv")
# p=0.8394 Fail to refect null of symmetry

#regtest(restxfailureRR, model="rma", predictor="ni")
# p=0.555 Fail to reject null of symmetry 


```

![Treatment Failure Pub Bias RR](Figures/funnel_plots_txfailureRR.tif)


# Completing Treatment

```{r ForestPlotRDCompletionofTreatment, echo=FALSE,include=FALSE}

#This creates the forest plot for the RD of Completing Treatment

tiff("Figures/CompleteTXRDforestplot.tif", width = 1920, height = 1080, units = "px", pointsize = 8, res = 300, compression =c("lzw"))


par(mar=c(4,4,3,2))


forest(rescompletetx,xlim=c(-170,130),rows=c(6:8, 16:19), at=c(seq(-40,50,10)),refline=0, digits = c(1,0L), ilab=cbind(paste(TBDATA3$completetxsat,"/",TBDATA3$nsat,sep=""), paste(TBDATA3$completetxdot,"/",TBDATA3$ndot,sep="")), showweights = T, ilab.xpos=c(-81.5,-46.5), cex=1, ylim=c(-3,24), order=order(TBDATA3$design),  xlab="% Risk Difference", mlab="RE Model for Completion of Treatment All Studies", psize=1)

text(-170,c(21,10),font=4, pos=4, c("Randomized Control Trials", "Prospective Cohort Studies"))

op <- par(cex=.95, font=4)

par(font=2)

text(c(-81.5,-46.5), 23, c(paste("n","/","N",sep=""),paste("n","/","N",sep="")))

text(c(-81.5,-46.5), 24, c("SAT" , "DOT"))

text(-170, 23, "Author(s) and Year", pos=4)

text(c(130,90),23,c("% RD [95% CI]","% Weights"), pos=2)

text(c(-30,30),1, c("Favors DOT","Favors SAT"))

par(op)

res.rcompletetx <- rma(yi,vi, data = completetxdat, measure="RD", subset=(design=="RCT"), method="REML")

res.completetx <- rma(yi,vi, data = completetxdat, measure="RD", subset=(design=="PCS"), method="REML")

addpoly(res.rcompletetx, row=14, cex=1, font=2, digits = 1, mlab="RE Model for Completion of Treatment")

#Stats of RCT sub Group
text(-170, 13, font=4, pos=4, cex=0.75, bquote(paste("(Q = ", .(formatC(res.rcompletetx$QE, digits=2, format="f")), ", df = ", .(res.rcompletetx$k - res.rcompletetx$p), ", p = ", .(formatC(res.rcompletetx$QEp, digits=2, format="f")), ")")))

#Heterogenity for RCT study group 
text(-170, 12, font=4, pos=4, cex=0.75, bquote(paste("(",I^2, " = ", .(formatC(res.rcompletetx$I2, digits=1, format="f")), "%; 95% CI [",.(formatC(confint(res.rcompletetx)[[1]][3,2],digits = 1, format="f")),"%,",.(formatC(confint(res.rcompletetx)[[1]][3,3],digits = 1, format="f")),"%])")))

addpoly(res.completetx, row=4, cex=1, font=2, digits = 1, mlab="RE Model for Completion of Treatment")

#Stats of PCS sub Group
text(-170, 3, font=4, pos=4, cex=0.75, bquote(paste("(Q = ", .(formatC(res.completetx$QE, digits=2, format="f")), ", df = ", .(res.completetx$k - res.completetx$p), ", p = ", .(formatC(res.completetx$QEp, digits=2, format="f")), ")")))

#Heterogenity for PCS study group 
text(-170, 2, font=4, pos=4, cex=0.75, bquote(paste("(",I^2, " = ", .(formatC(res.completetx$I2, digits=1, format="f")), "%; 95% CI [",.(formatC(confint(res.completetx)[[1]][3,2],digits = 1, format="f")),"%,",.(formatC(confint(res.completetx)[[1]][3,3],digits = 1, format="f")),"%])")))

#Stats for over all model
text(-170, -2, font=4, pos=4, cex=0.75, bquote(paste("(Q = ", .(formatC(rescompletetx$QE, digits=2, format="f")), ", df = ", .(rescompletetx$k - rescompletetx$p), ", p = ", .(formatC(rescompletetx$QEp, digits=2, format="f")), ")")))

#Heterogenity for all studies 
text(-170, -3, font=4, pos=4, cex=0.75, bquote(paste("(",I^2, " = ", .(formatC(rescompletetx$I2, digits=1, format="f")), "%; 95% CI [",.(formatC(confint(rescompletetx)[[1]][3,2],digits = 1, format="f")),"%,",.(formatC(confint(rescompletetx)[[1]][3,3],digits = 1, format="f")),"%])")))

dev.off()
```

![Completing Treatment RD](Figures/CompleteTXRDforestplot.tif)


```{r ForestPlotRRCompletionofTreatment, echo=FALSE, include=FALSE}
#This creates the forest plot for RR of Completing Treatment

tiff("Figures/CompleteTXRRforestplot.tif", width = 1920, height = 1080, units = "px", pointsize = 8, res = 300, compression =c("lzw"))


par(mar=c(4,4,3,2))


forest(rescompletetxRR,rows=c(6:8, 16:19), xlim=c(-6,5.5), atransf=exp, at=log(c(.20, 1, 5)),refline=log(1), digits = c(1,0L), ilab=cbind(paste(TBDATA3$completetxsat,"/",TBDATA3$nsat,sep=""), paste(TBDATA3$completetxdot,"/",TBDATA3$ndot,sep="")), showweights = T, ilab.xpos=c(-3,-2), cex=1, ylim=c(-3,24), order=order(TBDATA3$design),  xlab="Relative Risk", mlab="RE Model for Completion of Treatment All Studies", psize=1)

text(-6,c(21,10), font=4, pos=4, c("Randomized Control Trials", "Prospective Cohort Studies"))

op <- par(cex=.95, font=4)

par(font=2)

text(c(-3,-2), 23, c(paste("n","/","N",sep=""),paste("n","/","N",sep="")))

text(c(-3,-2), 24, c("SAT" , "DOT"))

text(-6, 23, "Author(s) and Year", pos=4)

text(c(5.5,4),23,c("RR [95% CI]","% Weights"), pos=2)

text(c(-1,1),1, c("Favors DOT","Favors SAT"))

par(op)

res.rcompletetxRR <- rma(yi,vi, data = completetxdatRR, measure="RR", subset=(design=="RCT"), method="REML")

res.completetxRR <- rma(yi,vi, data = completetxdatRR, measure="RR", subset=(design=="PCS"), method="REML")

addpoly(res.rcompletetxRR,atransf=exp, row=14, cex=1, font=2, digits = 1, mlab="RE Model for Completion of Treatment")

#Stats of RCT sub Group
text(-6, 13, font=4, pos=4, cex=0.75, bquote(paste("(Q = ", .(formatC(res.rcompletetxRR$QE, digits=2, format="f")), ", df = ", .(res.rcompletetxRR$k - res.rcompletetxRR$p), ", p = ", .(formatC(res.rcompletetxRR$QEp, digits=2, format="f")), ")")))

#Heterogenity for RCT study group 
text(-6, 12, font=4, pos=4, cex=0.75, bquote(paste("(",I^2, " = ", .(formatC(res.rcompletetxRR$I2, digits=1, format="f")), "%; 95% CI [",.(formatC(confint(res.rcompletetxRR)[[1]][3,2],digits = 1, format="f")),"%,",.(formatC(confint(res.rcompletetxRR)[[1]][3,3],digits = 1, format="f")),"%]", ", p = ", .(formatC(res.rcompletetxRR$QMp, digits=2, format="f")), ")")))

addpoly(res.completetxRR,atransf=exp, row=4, cex=1, font=2, digits = 1, mlab="RE Model Model for Completion of Treatment")

#Stats of PCS sub Group
text(-6, 3, font=4, pos=4, cex=0.75, bquote(paste("(Q = ", .(formatC(res.completetxRR$QE, digits=2, format="f")), ", df = ", .(res.completetxRR$k - res.completetxRR$p), ", p = ", .(formatC(res.completetxRR$QEp, digits=2, format="f")), ")")))

#Heterogenity for PCS study group 
text(-6, 2, font=4, pos=4, cex=0.75, bquote(paste("(",I^2, " = ", .(formatC(res.completetxRR$I2, digits=1, format="f")), "%; 95% CI [",.(formatC(confint(res.completetxRR)[[1]][3,2],digits = 1, format="f")),"%,",.(formatC(confint(res.completetxRR)[[1]][3,3],digits = 1, format="f")),"%])")))

#Stats for over all model
text(-6, -2, font=4, pos=4, cex=0.75, bquote(paste("(Q = ", .(formatC(rescompletetxRR$QE, digits=2, format="f")), ", df = ", .(rescompletetxRR$k - rescompletetxRR$p), ", p = ", .(formatC(rescompletetxRR$QEp, digits=2, format="f")), ")")))

#Heterogenity for all studies 
text(-6, -3, font=4, pos=4, cex=0.75, bquote(paste("(",I^2, " = ", .(formatC(rescompletetxRR$I2, digits=1, format="f")), "%; 95% CI [",.(formatC(confint(rescompletetxRR)[[1]][3,2],digits = 1, format="f")),"%,",.(formatC(confint(rescompletetxRR)[[1]][3,3],digits = 1, format="f")),"%])")))

dev.off()

#par('usr')

```

![Completion of Treatment RR](Figures/CompleteTXRRforestplot.tif)


```{r Publication Bias Completing Treatment RD,echo=FALSE, include=FALSE}
#This creates the publication bias plots for Completing Treatment

# Funnel plot with between study error  
#funnel(rescompletetx, addtau2=T)
# Funnel plot with standard error
#funnel(rescompletetx)

# Orwin Approach to sensitivity analysis of publication bias. Indicates the number of studies required to shift the IR to 0.0% which would be a clincally significant IR in favor of DOT  

value.completetx <- fsn(rescompletetx$yi, rescompletetx$vi, type="Orwin", digits=3)

#value.completetx

# The approximate number of null studies to change the observed overall effect by half  

# Funnel plots and Eggers Test of asymmetry.
# Trim and fill object 
tafcompletetx <- trimfill(rescompletetx)

tiff(filename="Figures/funnel_plots_completetx.tif", width = 1920, height = 1080, units = "px", pointsize = 8, res = 300, compression =c("lzw"))
  
par(mfrow=c(2,2))

funnel(rescompletetx, main="Standard Error")
funnel(rescompletetx, yaxis="vi", main="Sampling Variance")
funnel(rescompletetx, yaxis="seinv", main="Inverse Standard Error")
funnel(tafcompletetx, main="Trim and Fill")
 
dev.off()

# Eggers test of Asymmetry. The lack of symmetry is obvious so rejecting the null is unlikely.   

#regtest(rescompletetx, model="rma", predictor="sei")
# p=0.7466 Fail to reject the null hypothesis of symmetry.

#regtest(rescompletetx, model="rma", predictor="vi")
# p=0.6640 Fail to reject the null hypo of symmetry

#regtest(rescompletetx, model="rma", predictor="ninv")
# p=0.7571 Fail to refect null of symmetry

#regtest(rescompletetx, model="rma", predictor="ni")
# p=0.9020 Fail to reject null of symmetry 


```

![Completion of Treatment Pub Bias RD](Figures/funnel_plots_completetx.tif)

```{r Publication Bias Completing Treatment RR,echo=FALSE, include=FALSE}
#This creates the publication bias plots for Completing Treatment

# Funnel plot with between study error  
#funnel(rescompletetxRR, addtau2=T)
# Funnel plot with standard error
#funnel(rescompletetxRR)

# Orwin Approach to sensitivity analysis of publication bias. Indicates the number of studies required to shift the IR to 0.0% which would be a clincally significant IR in favor of DOT  

value.completetxRR <- fsn(rescompletetxRR$yi, rescompletetxRR$vi, type="Orwin", digits=3)

#value.completetxRR

# The approximate number of null studies to change the observed overall effect by half  

# Funnel plots and Eggers Test of asymmetry.
# Trim and fill object 
tafcompletetxRR <- trimfill(rescompletetxRR)

tiff(filename="Figures/funnel_plots_completetxRR.tif", width = 1920, height = 1080, units = "px", pointsize = 8, res = 300, compression =c("lzw"))
  
par(mfrow=c(2,2))

funnel(rescompletetxRR, main="Standard Error")
funnel(rescompletetxRR, yaxis="vi", main="Sampling Variance")
funnel(rescompletetxRR, yaxis="seinv", main="Inverse Standard Error")
funnel(tafcompletetxRR, main="Trim and Fill")
 
dev.off()

# Eggers test of Asymmetry. The lack of symmetry is obvious so rejecting the null is unlikely.   

#regtest(rescompletetxRR, model="rma", predictor="sei")
# p=0.7466 Fail to reject the null hypothesis of symmetry.

#regtest(rescompletetxRR, model="rma", predictor="vi")
# p=0.6640 Fail to reject the null hypo of symmetry

#regtest(rescompletetxRR, model="rma", predictor="ninv")
# p=0.7571 Fail to refect null of symmetry

#regtest(rescompletetxRR, model="rma", predictor="ni")
# p=0.9020 Fail to reject null of symmetry 

```

![Completion of Treatment Pub Bias RR](Figures/funnel_plots_completetxRR.tif)


# Death

```{r ForestPlotRDDeath, echo=FALSE,include=FALSE}
#This creates the forest plot for the RD of Death

tiff("Figures/DeathRDforestplot.tif", width = 1920, height = 1080, units = "px", pointsize = 8, res = 300, compression =c("lzw"))


par(mar=c(4,4,3,2))


forest(resdied,xlim=c(-170,130),rows=c(6:8, 16:19), at=c(seq(-15,15,5)),refline=0, digits = c(1,0L), ilab=cbind(paste(TBDATA3$diedsat,"/",TBDATA3$nsat,sep=""), paste(TBDATA3$dieddot,"/",TBDATA3$ndot,sep="")), showweights = T, ilab.xpos=c(-81.5,-46.5), cex=1, ylim=c(-3,24), order=order(TBDATA3$design),  xlab="% Risk Difference", mlab="Random Effects Model for Death All Studies", psize=1)

text(-170,c(20,9),font=4, pos=4, c("Randomized Control Trials", "Prospective Cohort Studies"))

op <- par(cex=.95, font=4)

par(font=2)

text(c(-81.5,-46.5), 23, c(paste("n","/","N",sep=""),paste("n","/","N",sep="")))

text(c(-81.5,-46.5), 24, c("SAT" , "DOT"))

text(-170, 23, "Author(s) and Year", pos=4)

text(c(130,90),23,c("% RD [95% CI]","% Weights"), pos=2)

text(c(30,-30),1, c("Favors DOT","Favors SAT"))

par(op)

res.rdied <- rma(yi,vi, data = dieddat, measure="RD", subset=(design=="RCT"), method="REML")

res.died <- rma(yi,vi, data = dieddat, measure="RD", subset=(design=="PCS"),  method="REML")

addpoly(res.rdied, row=13, cex=1, font=2, digits = 1, mlab="Random Effects Model for Death")

#Stats of RCT sub Group
text(-170, 12, font=4, pos=4, cex=0.75, bquote(paste("(Q = ", .(formatC(res.rdied$QE, digits=2, format="f")), ", df = ", .(res.rdied$k - res.rdied$p), ", p = ", .(formatC(res.rdied$QEp, digits=2, format="f")), ")")))

#Heterogenity for RCT study group 
text(-170, 11, font=4, pos=4, cex=0.75, bquote(paste("(",I^2, " = ", .(formatC(res.rdied$I2, digits=1, format="f")), "%; 95% CI [",.(formatC(confint(res.rdied)[[1]][3,2],digits = 1, format="f")),"%,",.(formatC(confint(res.rdied)[[1]][3,3],digits = 1, format="f")),"%])")))

addpoly(res.died, row=4, cex=1, font=2, digits = 1, mlab="Random Effects Model for Death")

#Stats of PCS sub Group
text(-170, 3, font=4, pos=4, cex=0.75, bquote(paste("(Q = ", .(formatC(res.died$QE, digits=2, format="f")), ", df = ", .(res.died$k - res.died$p), ", p = ", .(formatC(res.died$QEp, digits=2, format="f")), ")")))

#Heterogenity for PCS study group 
text(-170, 2, font=4, pos=4, cex=0.75, bquote(paste("(",I^2, " = ", .(formatC(res.died$I2, digits=1, format="f")), "%; 95% CI [",.(formatC(confint(res.died)[[1]][3,2],digits = 1, format="f")),"%,",.(formatC(confint(res.died)[[1]][3,3],digits = 1, format="f")),"%])")))

#Stats for over all model
text(-170, -2, font=4, pos=4, cex=0.75, bquote(paste("(Q = ", .(formatC(resdied$QE, digits=2, format="f")), ", df = ", .(resdied$k - resdied$p), ", p = ", .(formatC(resdied$QEp, digits=2, format="f")), ")")))

#Heterogenity for all studies 
text(-170, -3, font=4, pos=4, cex=0.75, bquote(paste("(",I^2, " = ", .(formatC(resdied$I2, digits=1, format="f")), "%; 95% CI [",.(formatC(confint(resdied)[[1]][3,2],digits = 1, format="f")),"%,",.(formatC(confint(resdied)[[1]][3,3],digits = 1, format="f")),"%])")))

dev.off()
```

![Death RD](Figures/DeathRDforestplot.tif)


```{r ForestPlotRRDeath, echo=FALSE, include=FALSE}
#This creates the forest plot for RR of Death

tiff("Figures/DeathRRforestplot.tif", width = 1920, height = 1080, units = "px", pointsize = 8, res = 300, compression =c("lzw"))

par(mar=c(4,4,3,2))

forest(resdiedRR,rows=c(6:8, 16:19), xlim=c(-6,5.5), atransf=exp, at=log(c(.20, 1, 5)),refline=log(1), digits = c(1,0L), order=order(TBDATA3$design), showweights = T, ilab=cbind(paste(TBDATA3$diedsat,"/",TBDATA3$nsat,sep=""), paste(TBDATA3$dieddot,"/",TBDATA3$ndot,sep="")), ilab.xpos=c(-3,-2), cex=1, ylim=c(-3,24),  xlab="Relative Risk", mlab="Random Effects Model for Death All Studies", psize=1)

text(-6,c(20,9), font=4, pos=4, c("Randomized Control Trials", "Prospective Cohort Studies"))

op <- par(cex=.95, font=4)

par(font=2)

text(c(-3,-2), 23, c(paste("n","/","N",sep=""),paste("n","/","N",sep="")))

text(c(-3,-2), 24, c("SAT" , "DOT"))

text(-6, 23, "Author(s) and Year", pos=4)

text(c(5.5,4),23,c("RR [95% CI]","% Weights"), pos=2)

text(c(1,-1),1, c("Favors DOT","Favors SAT"))

par(op)

res.rdiedRR <- rma(yi,vi, data = dieddatRR, measure="RR", subset=(design=="RCT"), method="REML")

res.diedRR <- rma(yi,vi, data = dieddatRR, measure="RR", subset=(design=="PCS"), method="REML")

addpoly(res.rdiedRR,atransf=exp, row=13, cex=1, font=2, digits = 1, mlab="Random Effects Model for Death")

#Stats of RCT sub Group
text(-6, 12, font=4, pos=4, cex=0.75, bquote(paste("(Q = ", .(formatC(res.rdiedRR$QE, digits=2, format="f")), ", df = ", .(res.rdiedRR$k - res.rdiedRR$p), ", p = ", .(formatC(res.rdiedRR$QEp, digits=2, format="f")), ")")))

#Heterogenity for RCT study group 
text(-6, 11, font=4, pos=4, cex=0.75, bquote(paste("(",I^2, " = ", .(formatC(res.rdiedRR$I2, digits=1, format="f")), "%; 95% CI [",.(formatC(confint(res.rdiedRR)[[1]][3,2],digits = 1, format="f")),"%,",.(formatC(confint(res.rdiedRR)[[1]][3,3],digits = 1, format="f")),"%])")))

addpoly(res.diedRR,atransf=exp, row=4, cex=1, font=2, digits = 1, mlab="Random Effects Model for Death")

#Stats of PCS sub Group
text(-6, 3, font=4, pos=4, cex=0.75, bquote(paste("(Q = ", .(formatC(res.diedRR$QE, digits=2, format="f")), ", df = ", .(res.diedRR$k - res.diedRR$p), ", p = ", .(formatC(res.diedRR$QEp, digits=2, format="f")), ")")))

#Heterogenity for PCS study group 
text(-6, 2, font=4, pos=4, cex=0.75, bquote(paste("(",I^2, " = ", .(formatC(res.diedRR$I2, digits=1, format="f")), "%; 95% CI [",.(formatC(confint(res.diedRR)[[1]][3,2],digits = 1, format="f")),"%,",.(formatC(confint(res.diedRR)[[1]][3,3],digits = 1, format="f")),"%])")))

#Stats for over all model
text(-6, -2, font=4, pos=4, cex=0.75, bquote(paste("(Q = ", .(formatC(resdiedRR$QE, digits=2, format="f")), ", df = ", .(resdiedRR$k - resdiedRR$p), ", p = ", .(formatC(resdiedRR$QEp, digits=2, format="f")), ")")))

#Heterogenity for all studies 
text(-6, -3, font=4, pos=4, cex=0.75, bquote(paste("(",I^2, " = ", .(formatC(resdiedRR$I2, digits=1, format="f")), "%; 95% CI [",.(formatC(confint(resdiedRR)[[1]][3,2],digits = 1, format="f")),"%,",.(formatC(confint(resdiedRR)[[1]][3,3],digits = 1, format="f")),"%])")))

dev.off()

#par('usr')

```

![Death RR](Figures/DeathRRforestplot.tif)


```{r Publication Bias Death RD,echo=FALSE, include=FALSE}
#This creates the publication bias plots for Death

# Funnel plot with between study error  
#funnel(resdied, addtau2=T)
# Funnel plot with standard error
#funnel(resdied)

# Orwin Approach to sensitivity analysis of publication bias. Indicates the number of studies required to shift the IR to 0.0% which would be a clincally significant IR in favor of DOT  

value.died <- fsn(resdied$yi, resdied$vi, type="Orwin", digits=3)

#value.died

# The approximate number of null studies to change the observed overall effect by half  

# Funnel plots and Eggers Test of asymmetry.
# Trim and fill object 
tafdied <- trimfill(resdied)

tiff(filename="Figures/funnel_plots_died.tif", width = 1920, height = 1080, units = "px", pointsize = 8, res = 300, compression =c("lzw"))
  
par(mfrow=c(2,2))

funnel(resdied, main="Standard Error")
funnel(resdied, yaxis="vi", main="Sampling Variance")
funnel(resdied, yaxis="seinv", main="Inverse Standard Error")
funnel(tafdied, main="Trim and Fill")
 
dev.off()

# Eggers test of Asymmetry. The lack of symmetry is obvious so rejecting the null is unlikely.   

#regtest(resdied, model="rma", predictor="sei")
# p=0.8499 Fail to reject the null hypothesis of symmetry.

#regtest(resdied, model="rma", predictor="vi")
# p=0.9142 Fail to reject the null hypo of symmetry

#regtest(resdied, model="rma", predictor="ninv")
# p=0.9973 Fail to reject null of symmetry

#regtest(resdied, model="rma", predictor="ni")
# p=0.5533 Fail to reject null of symmetry 

```

![Death Pub Bias RD](Figures/funnel_plots_died.tif)

```{r Publication Bias Death RR,echo=FALSE, include=FALSE}
#This creates the publication bias plots for Death

# Funnel plot with between study error  
#funnel(resdiedRR, addtau2=T)
# Funnel plot with standard error
#funnel(resdiedRR)

# Orwin Approach to sensitivity analysis of publication bias. Indicates the number of studies required to shift the IR to 0.0% which would be a clincally significant IR in favor of DOT  

value.diedRR <- fsn(resdiedRR$yi, resdiedRR$vi, type="Orwin", digits=3)

#value.diedRR

# The approximate number of null studies to change the observed overall effect by half  

# Funnel plots and Eggers Test of asymmetry.
# Trim and fill object 
tafdiedRR <- trimfill(resdiedRR)

tiff(filename="Figures/funnel_plots_diedRR.tif", width = 1920, height = 1080, units = "px", pointsize = 8, res = 300, compression =c("lzw"))
  
par(mfrow=c(2,2))

funnel(resdiedRR, main="Standard Error")
funnel(resdiedRR, yaxis="vi", main="Sampling Variance")
funnel(resdiedRR, yaxis="seinv", main="Inverse Standard Error")
funnel(tafdiedRR, main="Trim and Fill")
 
dev.off()

# Eggers test of Asymmetry. The lack of symmetry is obvious so rejecting the null is unlikely.   

#regtest(resdiedRR, model="rma", predictor="sei")
# p=0.8499 Fail to reject the null hypothesis of symmetry.

#regtest(resdiedRR, model="rma", predictor="vi")
# p=0.9142 Fail to reject the null hypo of symmetry

#regtest(resdiedRR, model="rma", predictor="ninv")
# p=0.9973 Fail to reject null of symmetry

#regtest(resdiedRR, model="rma", predictor="ni")
# p=0.5533 Fail to reject null of symmetry 

```

![Death Pub Bias RR](Figures/funnel_plots_diedRR.tif)

# Cure

```{r ForestPlotRDCure, echo=FALSE, include=FALSE}

#This creates the forest plot for the RD of Cure

tiff("Figures/CureRDforestplot.tif", width = 1920, height = 1080, units = "px", pointsize = 8, res = 300, compression =c("lzw"))

par(mar=c(4,4,3,2))

forest(rescure,xlim=c(-170,130),rows=c(6:8, 16:19), at=c(seq(-40,50,10)),refline=0, digits = c(1,0L), ilab=cbind(paste(TBDATA3$curesat,"/",TBDATA3$nsat,sep=""), paste(TBDATA3$curedot,"/",TBDATA3$ndot,sep="")), showweights = T, ilab.xpos=c(-81.5,-46.5), cex=1, ylim=c(-3,24), order=order(TBDATA3$design),  xlab="% Risk Difference", mlab="Random Effects Model for Cure All Studies", psize=1)

text(-170,c(20,9),font=4, pos=4, c("Randomized Control Trials", "Prospective Cohort Studies"))

op <- par(cex=.95, font=4)

par(font=2)

text(c(-81.5,-46.5), 23, c(paste("n","/","N",sep=""),paste("n","/","N",sep="")))

text(c(-81.5,-46.5), 24, c("SAT" , "DOT"))

text(-170, 23, "Author(s) and Year", pos=4)

text(c(130,90),23,c("% RD [95% CI]","% Weights"), pos=2)

text(c(30,-30),1, c("Favors SAT","Favors DOT"))

par(op)

res.rcure <- rma(yi,vi, data = curedat, measure="RD", subset=(design=="RCT"), method="REML")

res.cure <- rma(yi,vi, data = curedat, measure="RD", subset=(design=="PCS"), method="REML")

addpoly(res.rcure, row=13, cex=1, font=2, digits = 1, mlab="Random Effects Model for Cure")

#Stats of RCT sub Group
text(-170, 12, font=4, pos=4, cex=0.75, bquote(paste("(Q = ", .(formatC(res.rcure$QE, digits=2, format="f")), ", df = ", .(res.rcure$k - res.rcure$p), ", p = ", .(formatC(res.rcure$QEp, digits=2, format="f")), ")")))

#Heterogenity for RCT study group 
text(-170, 11, font=4, pos=4, cex=0.75, bquote(paste("(",I^2, " = ", .(formatC(res.rcure$I2, digits=1, format="f")), "%; 95% CI [",.(formatC(confint(res.rcure)[[1]][3,2],digits = 1, format="f")),"%,",.(formatC(confint(res.rcure)[[1]][3,3],digits = 1, format="f")),"%])")))

addpoly(res.cure, row=4, cex=1, font=2, digits = 1, mlab="Random Effects Model for Cure")

#Stats of PCS sub Group
text(-170, 3, font=4, pos=4, cex=0.75, bquote(paste("(Q = ", .(formatC(res.cure$QE, digits=2, format="f")), ", df = ", .(res.cure$k - res.cure$p), ", p = ", .(formatC(res.cure$QEp, digits=2, format="f")), ")")))

#Heterogenity for PCS study group 
text(-170, 2, font=4, pos=4, cex=0.75, bquote(paste("(",I^2, " = ", .(formatC(res.cure$I2, digits=1, format="f")), "%; 95% CI [",.(formatC(confint(res.cure)[[1]][3,2],digits = 1, format="f")),"%,",.(formatC(confint(res.cure)[[1]][3,3],digits = 1, format="f")),"%])")))

#Stats for over all model
text(-170, -2, font=4, pos=4, cex=0.75, bquote(paste("(Q = ", .(formatC(rescure$QE, digits=2, format="f")), ", df = ", .(rescure$k - rescure$p), ", p = ", .(formatC(rescure$QEp, digits=2, format="f")), ")")))

#Heterogenity for all studies 
text(-170, -3, font=4, pos=4, cex=0.75, bquote(paste("(",I^2, " = ", .(formatC(rescure$I2, digits=1, format="f")), "%; 95% CI [",.(formatC(confint(rescure)[[1]][3,2],digits = 1, format="f")),"%,",.(formatC(confint(rescure)[[1]][3,3],digits = 1, format="f")),"%])")))

dev.off()
```

![Cure RD](Figures/CureRDforestplot.tif)


```{r ForestPlotRRCure, echo=FALSE, include=FALSE}

#This creates the forest plot for RR of Cure

tiff("Figures/CureRRforestplot.tif", width = 1920, height = 1080, units = "px", pointsize = 8, res = 300, compression =c("lzw"))

par(mar=c(4,4,3,2))

forest(rescureRR,rows=c(6:8, 16:19), xlim=c(-6,5.5), atransf=exp, at=log(c(.20, 1, 5)),refline=log(1), digits = c(1,0L), ilab=cbind(paste(TBDATA3$curesat,"/",TBDATA3$nsat,sep=""), paste(TBDATA3$curedot,"/",TBDATA3$ndot,sep="")), showweights = T, ilab.xpos=c(-3,-2), cex=1, ylim=c(-3,24), order=order(TBDATA3$design),  xlab="Relative Risk", mlab="Random Effects Model for Cure All Studies", psize=1)

text(-6,c(20,9), font=4, pos=4, c("Randomized Control Trials", "Prospective Cohort Studies"))

op <- par(cex=.95, font=4)

par(font=2)

text(c(-3,-2), 23, c(paste("n","/","N",sep=""),paste("n","/","N",sep="")))

text(c(-3,-2), 24, c("SAT" , "DOT"))

text(-6, 23, "Author(s) and Year", pos=4)

text(c(5.5,4),23,c("RR [95% CI]","% Weights"), pos=2)

text(c(-1,1),1, c("Favors DOT","Favors SAT"))

par(op)

res.rcureRR <- rma(yi,vi, data = curedatRR, measure="RR", subset=(design=="RCT"), method="REML")

res.cureRR <- rma(yi,vi, data = curedatRR, measure="RR", subset=(design=="PCS"), method="REML")

addpoly(res.rcureRR,atransf=exp, row=13, cex=1, font=2, digits = 1, mlab="Random Effects Model for Cure")

#Stats of RCT sub Group
text(-6, 12, font=4, pos=4, cex=0.75, bquote(paste("(Q = ", .(formatC(res.rcureRR$QE, digits=2, format="f")), ", df = ", .(res.rcureRR$k - res.rcureRR$p), ", p = ", .(formatC(res.rcureRR$QEp, digits=2, format="f")), ")")))

#Heterogenity for RCT study group 
text(-6, 11, font=4, pos=4, cex=0.75, bquote(paste("(",I^2, " = ", .(formatC(res.rcureRR$I2, digits=1, format="f")), "%; 95% CI [",.(formatC(confint(res.rcureRR)[[1]][3,2],digits = 1, format="f")),"%,",.(formatC(confint(res.rcureRR)[[1]][3,3],digits = 1, format="f")),"%])")))

addpoly(res.cureRR,atransf=exp, row=4, cex=1, font=2, digits = 1, mlab="Random Effects Model for Cure")

#Stats of PCS sub Group
text(-6, 3, font=4, pos=4, cex=0.75, bquote(paste("(Q = ", .(formatC(res.cureRR$QE, digits=2, format="f")), ", df = ", .(res.cureRR$k - res.cureRR$p), ", p = ", .(formatC(res.cureRR$QEp, digits=2, format="f")), ")")))

#Heterogenity for PCS study group 
text(-6, 2, font=4, pos=4, cex=0.75, bquote(paste("(",I^2, " = ", .(formatC(res.cureRR$I2, digits=1, format="f")), "%; 95% CI [",.(formatC(confint(res.cureRR)[[1]][3,2],digits = 1, format="f")),"%,",.(formatC(confint(res.cureRR)[[1]][3,3],digits = 1, format="f")),"%])")))

#Stats for over all model
text(-6, -2, font=4, pos=4, cex=0.75, bquote(paste("(Q = ", .(formatC(rescureRR$QE, digits=2, format="f")), ", df = ", .(rescureRR$k - rescureRR$p), ", p = ", .(formatC(rescureRR$QEp, digits=2, format="f")), ")")))

#Heterogenity for all studies 
text(-6, -3, font=4, pos=4, cex=0.75, bquote(paste("(",I^2, " = ", .(formatC(rescureRR$I2, digits=1, format="f")), "%; 95% CI [",.(formatC(confint(rescureRR)[[1]][3,2],digits = 1, format="f")),"%,",.(formatC(confint(rescureRR)[[1]][3,3],digits = 1, format="f")),"%])")))

dev.off()

#par('usr')

```

![Cure RR](Figures/CureRRforestplot.tif)


```{r Publication Bias Cure RD,echo=FALSE, include=FALSE}
#This creates the publication bias plots for Cure

# Funnel plot with between study error  
#funnel(rescure, addtau2=T)
# Funnel plot with standard error
#funnel(rescure )

# Orwin Approach to sensitivity analysis of publication bias. Indicates the number of studies required to shift the IR to 0.0% which would be a clincally significant IR in favor of DOT  

value.cure <- fsn(rescure $yi, rescure $vi, type="Orwin", digits=3)

#value.cure

# The approximate number of null studies to change the observed overall effect by half  

# Funnel plots and Eggers Test of asymmetry.
# Trim and fill object 
tafcure <- trimfill(rescure)

tiff(filename="Figures/funnel_plots_cure.tif", width = 1920, height = 1080, units = "px", pointsize = 8, res = 300, compression =c("lzw"))
  
par(mfrow=c(2,2))

funnel(rescure , main="Standard Error")
funnel(rescure , yaxis="vi", main="Sampling Variance")
funnel(rescure , yaxis="seinv", main="Inverse Standard Error")
funnel(tafcure, main="Trim and Fill")
 
dev.off()

# Eggers test of Asymmetry. The lack of symmetry is obvious so rejecting the null is unlikely.   

#regtest(rescure , model="rma", predictor="sei")
#p=0.4128 Fail to reject the null hypothesis of symmetry

#regtest(rescure , model="rma", predictor="vi")
#p=0.3636 Fail to reject the null hypothesis of symmetry

#regtest(rescure , model="rma", predictor="ninv")
#p=0.3764 Fail to reject the null hypothesis of symmetry

#regtest(rescure , model="rma", predictor="ni")
#p=0.7762 Fail to reject the null hypothesis of symmetry
```

![Cure Pub Bias RD](Figures/funnel_plots_cure.tif)

```{r Publication Bias Cure RR,echo=FALSE, include=FALSE}
#This creates the publication bias plots for Cure

# Funnel plot with between study error  
#funnel(rescureRR, addtau2=T)
# Funnel plot with standard error
#funnel(rescureRR )

# Orwin Approach to sensitivity analysis of publication bias. Indicates the number of studies required to shift the IR to 0.0% which would be a clincally significant IR in favor of DOT  

value.cureRR <- fsn(rescureRR $yi, rescureRR $vi, type="Orwin", digits=3)

#value.cureRR

# The approximate number of null studies to change the observed overall effect by half  

# Funnel plots and Eggers Test of asymmetry.
# Trim and fill object 
tafcureRR <- trimfill(rescureRR)

tiff(filename="Figures/funnel_plots_cureRR.tif", width = 1920, height = 1080, units = "px", pointsize = 8, res = 300, compression =c("lzw"))
  
par(mfrow=c(2,2))

funnel(rescureRR , main="Standard Error")
funnel(rescureRR , yaxis="vi", main="Sampling Variance")
funnel(rescureRR , yaxis="seinv", main="Inverse Standard Error")
funnel(tafcureRR, main="Trim and Fill")
 
dev.off()

# Eggers test of Asymmetry. The lack of symmetry is obvious so rejecting the null is unlikely.   

#regtest(rescureRR , model="rma", predictor="sei")
#p=0.4128 Fail to reject the null hypothesis of symmetry

#regtest(rescureRR , model="rma", predictor="vi")
#p=0.3636 Fail to reject the null hypothesis of symmetry

#regtest(rescureRR , model="rma", predictor="ninv")
#p=0.3764 Fail to reject the null hypothesis of symmetry

#regtest(rescureRR , model="rma", predictor="ni")
#p=0.7762 Fail to reject the null hypothesis of symmetry
```

![Cure Pub Bias RR](Figures/funnel_plots_cureRR.tif)
