# Supplementary material for: An attempt to reproduce a previous meta-analysis and a new analysis regarding the impact of directly observed therapy on tuberculosis treatment outcomes
Source: PLoS One. 2019 May 23;14(5):e0217219. doi: 10.1371/journal.pone.0217219 (PMC6532908; doi:10.1371/journal.pone.0217219)
Supplement: S1 Folder — This folder contains all of the files described in the Supplementary Documentation. (ZIP) [file pone.0217219.s002.zip › OriginalLTFU.csv]

author	year	country	location	quality	design	LTFU.dot	n.dot	pt.dot	LTFU.sat	n.sat	pt.sat
Kamolratanakul	1999	Thailand	Both	High	RCT	27	414	2484	55	423	2538
Zwarenstein	1998	South Africa	Urban	High	RCT	32	111	666	34	105	630
Walley	2001	Pakistan	Both	High	RCT	99	335	2680	53	162	1296
Zwarenstein	2000	South Africa	Urban	High	RCT	23	112	672	11	44	264
Okanurak	2007	Thailand	Urban	Med	OCS	23	432	2592	9	300	1800
Jasmer	2004	United States	Urban	Low	OCS	22	149	894	26	223	1338
Ormerod	2002	United Kingdom	Urban	Low	OCS	0	186	1116	0	23	138
Anuwatnonthakate	2008	Thailand	Both	Med	OCS	509	6625	39750	332	1406	8436
Pungrassami	2002	Thailand	Both	Low	OCS	2	68	408	22	343	2058
