# Supplementary material for: An attempt to reproduce a previous meta-analysis and a new analysis regarding the impact of directly observed therapy on tuberculosis treatment outcomes
Source: PLoS One. 2019 May 23;14(5):e0217219. doi: 10.1371/journal.pone.0217219 (PMC6532908; doi:10.1371/journal.pone.0217219)
Supplement: S1 Folder — This folder contains all of the files described in the Supplementary Documentation. (ZIP) [file pone.0217219.s002.zip › OriginalTXFAIL.csv]

author	year	country	location	quality	design	txfail.dot	n.dot	txfail.sat	n.sat
Kamolratanakul	1999	Thailand	Both	High	RCT	6	420	6	423
Zwarenstein	1998	South Africa	Urban	High	RCT	2	113	2	107
Walley	2001	Pakistan	Both	High	RCT	0	165	0	162
Zwarenstein	2000	South Africa	Urban	High	RCT	4	116	2	46
TB Treatment Centre	1997	India	Urban	High	RCT	8	267	11	316
Okanurak	2007	Thailand	Urban	Med	OCS	9	441	6	306
Jasmer	2004	United States	Urban	Low	OCS	1	150	4	227
Ormerod	2002	United Kingdom	Urban	Low	OCS	0	186	0	23
Anuwatnonthakate	2008	Thailand	Both	Med	OCS	91	6716	13	1419
Pungrassami	2002	Thailand	Both	Low	OCS	1	69	4	347
