# Supplementary material for: An attempt to reproduce a previous meta-analysis and a new analysis regarding the impact of directly observed therapy on tuberculosis treatment outcomes
Source: PLoS One. 2019 May 23;14(5):e0217219. doi: 10.1371/journal.pone.0217219 (PMC6532908; doi:10.1371/journal.pone.0217219)
Supplement: S1 Folder — This folder contains all of the files described in the Supplementary Documentation. (ZIP) [file pone.0217219.s002.zip › packages.bib]

@Manual{R-metafor,
  title = {metafor: Meta-Analysis Package for R},
  author = {Wolfgang Viechtbauer},
  year = {2017},
  note = {R package version 2.0-0},
  url = {https://CRAN.R-project.org/package=metafor},
}
