# Supplementary material for: An attempt to reproduce a previous meta-analysis and a new analysis regarding the impact of directly observed therapy on tuberculosis treatment outcomes
Source: PLoS One. 2019 May 23;14(5):e0217219. doi: 10.1371/journal.pone.0217219 (PMC6532908; doi:10.1371/journal.pone.0217219)
Supplement: S1 Folder — This folder contains all of the files described in the Supplementary Documentation. (ZIP) [file pone.0217219.s002.zip › Systematic Literature Review DOT vs SAT.ods]

## Sheet: Search and General Info
During Data Entry:
If editing a cell generates a warning message click "Cancel" and make sure you are in the RIGHT cell. Many of the cells self-populate
Cells with drop down boxes only except the values listed. Use the comments/notes cell if the options in the drop down are not sufficient.
Do not refresh the page before "All changes saved in Drive" appears in the toolbar. Doing so will result in the loss of most recent work.
Search Time Period
From 1/1/1960 To 7/7/16
Databases Searched
PubMed and Cochrane Library
Search Term Used
General Terms
directly observed therapy OR supervised therapy OR directly observed treatment strategy OR DOT OR DOTS AND self-administered therapy OR self supervised therapy OR unsupervised therapy AND tuberculosis
Exact Search in Pubmed
(((((("directly observed therapy"[MeSH Terms] OR ("directly"[All Fields] AND "observed"[All Fields] AND "therapy"[All Fields]) OR "directly observed therapy"[All Fields]) OR (supervised[All Fields] AND ("therapy"[Subheading] OR "therapy"[All Fields] OR "therapeutics"[MeSH Terms] OR "therapeutics"[All Fields]))) OR (directly[All Fields] AND observed[All Fields] AND ("therapy"[Subheading] OR "thera…
All Citations were imported to ENDNOTE to remove duplicates
Total numbers of results	176	Get from ref manager
Number After Removing Duplicates	166	Got from First Sheet (Review of Title)
Number After Review of Title	92	From Results for Review of Title
Number After Abstract/Full Text Review	6	From Final Studies Included
Number included in analysis	7	Should be the same as above unless others are identified in citations of reviewed papers
Percentage of Abstracts / Full Texts Found
100%
Inclusion Criteria
Included studies met the following criteria: Patients diagnosed by microscopic examination of sputum smear or culture, studies assigned patients to either DOT or SAT, short-course chemotherapy regimen including isoniazid, rifampin, and pyrazinamide were used to treat patients, and studies evaluated patients for treatment failure during the treatment. We limited excepted studies design to controll…
Exclusion Criteria
Studies are excluded based on the following criteria: Study population includes children, special populations (HIV, Hospitalized, ect) a retrospective study design, or the study included specialized re-treatment regimens or biased assignment of patients receiving re-treatment. We mainly followed the study selection criteria outlined in PG. Our study selection criteria only differ from PG in that …
PDF's for review of abstract/full text are to be saved in the "TB META Full Text PDF " folder
Save PDF's Using this nomenclature "pubmedID year_published" if there are multple ID's then use the first and use a single space between the pubmedID and year. There are examples in the folder.
Update the spreadsheet ASAP after saving the PDF to the shared folder to prevent duplicate work

## Sheet: Review of Title Maria
Include for Further Review	PubMed ID	Title	URL	Details
Yes	PMID:26022367 | PMCID:PMC4460720	Directly observed therapy for treating tuberculosis.	/pubmed/26022367	Cochrane Database Syst Rev. 2015 May 29;5:CD003343. doi: 10.1002/14651858.CD003343.pub4. Review.
Yes	PMID:23487389 | PMCID:PMC3669525	A meta-analysis of self-administered vs directly observed therapy effect on microbiologic failure, relapse, and acquired drug resistance in tuberculosis patients.	/pubmed/23487389	Clin Infect Dis. 2013 Jul;57(1):21-31. doi: 10.1093/cid/cit167. Epub 2013 Mar 13. Erratum in: Clin Infect Dis. 2013 Oct;57(8):1223.
Yes	PMID:23528071	Modified directly observed treatment for tuberculosis versus self-administered therapy: an observational study in rural Greece.	/pubmed/23528071	Rural Remote Health. 2013 Apr-Jun;13(2):2114. Epub 2013 Mar 25.
Yes	PMID:25741933	An integrated review of directly observed therapy for tuberculosis in Latin America.	/pubmed/25741933	Hisp Health Care Int. 2015;13(1):46-54. doi: 10.1891/1540-4153.13.1.46. Review.
Yes	PMID:24651176 | PMCID:PMC3961301	Directly-observed and self-administered tuberculosis treatment in a chronic, low-intensity conflict setting in India.	/pubmed/24651176	PLoS One. 2014;9(3):e92131. doi: 10.1371/journal.pone.0092131.
Yes	PMID:25302217 | PMCID:PMC4190739	Comparison of Directly Observed Treatment Short Course (DOTS) with Self-Administered Therapy in Pulmonary Tuberculosis in Udupi District of Southern India.	/pubmed/25302217	J Clin Diagn Res. 2014 Aug;8(8):HC29-31. doi: 10.7860/JCDR/2014/8865.4721. Epub 2014 Aug 20.
No	PMID:24928218 | PMCID:PMC4084498	Rationale and design of a randomized controlled trial of varenicline directly observed therapy delivered in methadone clinics.	/pubmed/24928218	Addict Sci Clin Pract. 2014 Jun 13;9:9. doi: 10.1186/1940-0640-9-9.
Yes	PMID:24278152 | PMCID:PMC3838349	Directly observed therapy reduces tuberculosis-specific mortality: a population-based follow-up study in Taipei, Taiwan.	/pubmed/24278152	PLoS One. 2013;8(11):e79644. doi: 10.1371/journal.pone.0079644.
Yes	PMID:22187879	[Implementation status of community Directly Observed Therapy Short-course (dots) practice in medical facilities designated for tuberculosis treatment in the Tama area].	/pubmed/22187879	Kekkaku. 2011 Oct;86(10):821-7. Japanese.
No	PMID:24432483	[Public health nurse support at initial community DOTS meetings with non-hospitalized tuberculosis patients--comparison of patients who did and did not complete treatment].	/pubmed/24432483	Kekkaku. 2013 Nov;88(11):739-47. Japanese.
Yes	PMID:24639343	Self-administered treatment for tuberculosis among pastoralists in rural Ethiopia: how well does it work?	/pubmed/24639343	Int Health. 2014 Jun;6(2):112-7. doi: 10.1093/inthealth/ihu008. Epub 2014 Mar 16.
Yes	PMID:25013814 | PMCID:PMC4071854	Directly-observed intermittent therapy versus unsupervised daily regimen during the intensive phase of antituberculosis therapy in HIV infected patients.	/pubmed/25013814	Biomed Res Int. 2014;2014:937817. doi: 10.1155/2014/937817. Epub 2014 Jun 11.
Yes	PMID:21537659	Compliance with tuberculosis treatment after the implementation of the directly observed treatment, short-course strategy in the city of CarapicuÃ­ba, Brazil.	/pubmed/21537659	J Bras Pneumol. 2011 Mar-Apr;37(2):223-31. English, Portuguese.
Yes	PMID:23089112	[Directly observed treatment for tuberculosis in a Buenos Aires City hospital].	/pubmed/23089112	Medicina (B Aires). 2012;72(5):371-9. Spanish.
No	PMID:21484073	[10 years of innovation in the treatment of latent tuberculosis infection: a comparison between standard and short course therapies in directly observed therapy].	/pubmed/21484073	Rev Esp Sanid Penit. 2011;13(1):3-14. Spanish.
No	PMID:23728822 | PMCID:PMC3781590	Latent tuberculosis infection: screening and treatment in an urban setting.	/pubmed/23728822	J Community Health. 2013 Oct;38(5):941-50. doi: 10.1007/s10900-013-9704-y.
Yes	PMID:21103344 | PMCID:PMC2984447	Patients' costs and cost-effectiveness of tuberculosis treatment in DOTS and non-DOTS facilities in Rio de Janeiro, Brazil.	/pubmed/21103344	PLoS One. 2010 Nov 17;5(11):e14014. doi: 10.1371/journal.pone.0014014.
Yes	PMID:12150475	Directly observed therapy (DOT) is not the entire answer: an operational cohort analysis.	/pubmed/12150475	Int J Tuberc Lung Dis. 2002 Aug;6(8):654-61.
Yes	PMID:22265067	Cost-effectiveness of various tuberculosis control strategies in Thailand.	/pubmed/22265067	Value Health. 2012 Jan-Feb;15(1 Suppl):S50-5. doi: 10.1016/j.jval.2011.11.006.
Yes	PMID:21152708	DOTS in primary care units in the city of Rio de Janeiro, Southeastern Brazil.	/pubmed/21152708	Rev Saude Publica. 2011 Feb;45(1):40-8. Epub 2010 Dec 10.
Yes	PMID:22236917 | PMCID:PMC3289585	DOT associated with reduced all-cause mortality among tuberculosis patients in Taipei, Taiwan, 2006-2008.	/pubmed/22236917	Int J Tuberc Lung Dis. 2012 Feb;16(2):178-84. doi: 10.5588/ijtld.11.0034.
Yes	PMID:9228359	A cost-effectiveness analysis of directly observed therapy vs self-administered therapy for treatment of tuberculosis.	/pubmed/9228359	Chest. 1997 Jul;112(1):63-70.
Yes	PMID:16625579	Directly observed therapy for treating tuberculosis.	/pubmed/16625579	Cochrane Database Syst Rev. 2006 Apr 19;(2):CD003343. Review. Update in: Cochrane Database Syst Rev. 2007;(4):CD003343.
Yes	PMID:12535470	Directly observed therapy for treating tuberculosis.	/pubmed/12535470	Cochrane Database Syst Rev. 2003;(1):CD003343. Review. Update in: Cochrane Database Syst Rev. 2006;(2):CD003343.
No	PMID:23828580	Rifamycins (rifampicin, rifabutin and rifapentine) compared to isoniazid for preventing tuberculosis in HIV-negative people at risk of active TB.	/pubmed/23828580	Cochrane Database Syst Rev. 2013 Jul 5;7:CD007545. doi: 10.1002/14651858.CD007545.pub2. Review.
No	PMID:21682959	A neglected research approach to prevent acquired drug resistance when treating new tuberculosis patients.	/pubmed/21682959	Int J Tuberc Lung Dis. 2011 Jul;15(7):855-61. doi: 10.5588/ijtld.10.0486.
Yes	PMID:16499264	Directly observed treatment for tuberculosis in pharmacies compared with self-administered therapy in Spain.	/pubmed/16499264	Int J Tuberc Lung Dis. 2006 Feb;10(2):215-21.
Yes	PMID:10449895	Directly observed therapy, short-course: the best way to prevent multidrug-resistant tuberculosis.	/pubmed/10449895	Chemotherapy. 1999;45 Suppl 2:26-33.
Yes	PMID:12588009	An exploration of the concept of directly observed treatment (DOT) for tuberculosis patients: from a uniform to a customised approach.	/pubmed/12588009	Int J Tuberc Lung Dis. 2003 Feb;7(2):103-9.
Yes	PMID:15184210	Tuberculosis treatment outcomes: directly observed therapy compared with self-administered therapy.	/pubmed/15184210	Am J Respir Crit Care Med. 2004 Sep 1;170(5):561-6. Epub 2004 Jun 7.
Yes	PMID:14577344	[Usefulness of directly observed therapy (DOT) during hospitalization as DOTS in Japanese style].	/pubmed/14577344	Kekkaku. 2003 Sep;78(9):581-5. Japanese.
No	PMID:25404581	Rifamycins (rifampicin, rifabutin and rifapentine) compared to isoniazid for preventing tuberculosis in HIV-negative people at risk of active TB.	/pubmed/25404581	Evid Based Child Health. 2014 Mar;9(1):169-294. doi: 10.1002/ebch.1962.
Yes	PMID:17352094	Results of directly observed treatment for tuberculosis in Ensenada, Mexico: not all DOTS programs are created equally.	/pubmed/17352094	Int J Tuberc Lung Dis. 2007 Mar;11(3):289-92.
No	PMID:9544769	Directly observed therapy for treatment completion of pulmonary tuberculosis: Consensus Statement of the Public Health Tuberculosis Guidelines Panel.	/pubmed/9544769	JAMA. 1998 Mar 25;279(12):943-8. Review. Erratum in: JAMA 1998 Jul 8;280(2):134.
Yes	PMID:22427820 | PMCID:PMC3299652	Adherence to self-administered tuberculosis treatment in a high HIV-prevalence setting: a cross-sectional survey in Homa Bay, Kenya.	/pubmed/22427820	PLoS One. 2012;7(3):e32140. doi: 10.1371/journal.pone.0032140. Epub 2012 Mar 12.
No	PMID:24200264	Cost-effectiveness of a 12-dose regimen for treating latent tuberculous infection in the United States.	/pubmed/24200264	Int J Tuberc Lung Dis. 2013 Dec;17(12):1531-7. doi: 10.5588/ijtld.13.0423.
No	PMID:22150035	Three months of rifapentine and isoniazid for latent tuberculosis infection.	/pubmed/22150035	N Engl J Med. 2011 Dec 8;365(23):2155-66. doi: 10.1056/NEJMoa1104875.
No	PMID:16167705	Patients perceived stigma associated with community-based directly observed therapy of tuberculosis in Uganda.	/pubmed/16167705	East Afr Med J. 2005 Jul;82(7):337-42.
Yes	PMID:7986406	Effectiveness of supervised, intermittent therapy for tuberculosis in HIV-infected patients.	/pubmed/7986406	AIDS. 1994 Aug;8(8):1103-8.
No	PMID:17949402	Viewpoint: adapting to new international tuberculosis treatment standards with medication monitors and DOT given selectively.	/pubmed/17949402	Trop Med Int Health. 2007 Nov;12(11):1302-8. Epub 2007 Oct 22.
Yes	PMID:19286750	Direct observation and completion of treatment of tuberculosis in rural areas of China.	/pubmed/19286750	Scand J Public Health. 2009 May;37(3):304-9. doi: 10.1177/1403494809103907. Epub 2009 Mar 13.
Yes	PMID:18769479 | PMCID:PMC2518105	Directly observed therapy and improved tuberculosis treatment outcomes in Thailand.	/pubmed/18769479	PLoS One. 2008 Aug 28;3(8):e3089. doi: 10.1371/journal.pone.0003089.
No	PMID:15141742	Directly observed therapy for tuberculosis in New York City: factors associated with refusal.	/pubmed/15141742	Int J Tuberc Lung Dis. 2004 Apr;8(4):480-5.
Yes	PMID:22964935	Effectiveness of tuberculosis treatment.	/pubmed/22964935	J Bras Pneumol. 2012 Jul-Aug;38(4):503-10. English, Portuguese.
Yes	PMID:12921148	Outcome of directly observed therapy for tuberculosis in Yokohama City, Japan.	/pubmed/12921148	Int J Tuberc Lung Dis. 2003 Aug;7(8):730-4.
No	PMID:12701832	Effect of directly observed preventive therapy for latent tuberculosis infection in San Francisco.	/pubmed/12701832	Int J Tuberc Lung Dis. 2003 Jan;7(1):30-5.
Yes	PMID:9823995	A controlled comparison of directly observed therapy vs self-administered therapy for active tuberculosis in the urban United States.	/pubmed/9823995	Chest. 1998 Nov;114(5):1239-43.
No	PMID:12513901	Directly administered antiretroviral therapy in the treatment of HIV infection: benefit or burden?	/pubmed/12513901	AIDS Patient Care STDS. 2002 Nov;16(11):527-35. Review.
Yes	PMID:15022881	[Effect of shortened directly observed treatment on compliance and cure rate of pulmonary tuberculosis].	/pubmed/15022881	Gac Med Mex. 2004 Jan-Feb;140(1):1-6. Spanish.
No	PMID:17711381	Adherence, drug use, and treatment failure in a methadone-clinic-based program of directly administered antiretroviral therapy.	/pubmed/17711381	AIDS Patient Care STDS. 2007 Aug;21(8):564-74.
Yes	PMID:14720002	The role of DOTS in tuberculosis treatment and control.	/pubmed/14720002	Am J Respir Med. 2003;2(3):203-9. Review.
Yes	PMID:16776458	Improvements in treatment success rates with directly observed therapy in Rio de Janeiro City.	/pubmed/16776458	Int J Tuberc Lung Dis. 2006 Jun;10(6):690-5.
Yes	PMID:12000778	Costs and cost-effectiveness of different DOT strategies for the treatment of tuberculosis in Pakistan. Directly Observed Treatment.	/pubmed/12000778	Health Policy Plan. 2002 Jun;17(2):178-86.
No	PMID:21743301	New weapons in the war on tuberculosis.	/pubmed/21743301	Am J Ther. 2011 Jul;18(4):e101-12. doi: 10.1097/MJT.0b013e3181c3509c. Review.
Yes	PMID:10430732	Cost-effectiveness analysis of directly observed therapy for patients with tuberculosis at low risk for treatment default.	/pubmed/10430732	Am J Respir Crit Care Med. 1999 Aug;160(2):582-6.
No	PMID:9518978 | PMCID:PMC1508357	The influence of program acceptability on the effectiveness of public health policy: a study of directly observed therapy for tuberculosis.	/pubmed/9518978	Am J Public Health. 1998 Mar;88(3):442-5.
Yes	PMID:12508627	DOTS versus self administered therapy (SAT) for patients of pulmonary tuberculosis: a randomised trial at a tertiary care hospital.	/pubmed/12508627	Indian J Med Sci. 2002 Jan;56(1):19-21.
Yes	PMID:15220699	A pilot study of once-daily antiretroviral therapy integrated with tuberculosis directly observed therapy in a resource-limited setting.	/pubmed/15220699	J Acquir Immune Defic Syndr. 2004 Aug 1;36(4):929-34.
No	PMID:19768237	Performance of primary healthcare services in tuberculosis control.	/pubmed/19768237	Rev Saude Publica. 2009 Oct;43(5):825-31. Epub 2009 Sep 18. English, Portuguese.
Yes	PMID:8887600	Cost-effectiveness of directly observed versus self-administered therapy for tuberculosis.	/pubmed/8887600	Am J Respir Crit Care Med. 1996 Oct;154(4 Pt 1):1013-9.
No	PMID:11382368	A randomized, controlled trial of interventions to improve adherence to isoniazid therapy to prevent tuberculosis in injection drug users.	/pubmed/11382368	Am J Med. 2001 Jun 1;110(8):610-5.
No	PMID:24080593	Transmission of Mycobacterium tuberculosis in a High School and School-Based Supervision of an Isoniazid-Rifapentine Regimen for Preventing Tuberculosis - Colorado, 2011-2012.	/pubmed/24080593	MMWR Morb Mortal Wkly Rep. 2013 Oct 4;62(39):805-9.
Yes	PMID:24902555	Adherence to treatment and supervision for tuberculosis in a DOTS programme among pastoralists in Uganda.	/pubmed/24902555	Int J Tuberc Lung Dis. 2014 Jul;18(7):799-803. doi: 10.5588/ijtld.13.0753.
Yes	PMID:4916797	A controlled trial of three regimens of self-administered and supervised chemotherapy for pulmonary tuberculosis. B. Bacteriological report.	/pubmed/4916797	Bull Int Union Tuberc. 1970 Aug;44:38-53. No abstract available.
Yes	PMID:4193293	Daily and intermittent regimens: third IUAT chemotherapy investigation. A controlled trial of three regimens of self-administered and supervised chemotherapy for pulmonary tuberculosis. Clinical aspects.	/pubmed/4193293	Bull Int Union Tuberc. 1970 Jun;43:253-4. No abstract available.
Yes	PMID:4195346	A controlled trial of three regimens of self-administered and supervised chemotherapy for pulmonary tuberculosis. A. General report.	/pubmed/4195346	Bull Int Union Tuberc. 1970 Aug;44:8-37. No abstract available.
Yes	PMID:12799560	Doubts about DOT: antiretroviral therapy for resource-poor countries.	/pubmed/12799560	AIDS. 2003 Jun 13;17(9):1383-7.
Yes	PMID:17609051	Effectiveness of DOT for tuberculosis treatment outcomes: a prospective cohort study in Bangkok, Thailand.	/pubmed/17609051	Int J Tuberc Lung Dis. 2007 Jul;11(7):762-8.
No	PMID:21789248 | PMCID:PMC3138781	Potential economic viability of two proposed rifapentine-based regimens for treatment of latent tuberculosis infection.	/pubmed/21789248	PLoS One. 2011;6(7):e22276. doi: 10.1371/journal.pone.0022276. Epub 2011 Jul 18.
Yes	PMID:4672043	A controlled comparison of self-administered versus supervised treatment in Singapore.	/pubmed/4672043	Bull Int Union Tuberc. 1972 Feb;47:15-21. No abstract available.
Yes	PMID:6730009	Study of a fully supervised programme of chemotherapy for pulmonary tuberculosis given once weekly in the continuation phase in the rural areas of Hong Kong.	/pubmed/6730009	Tubercle. 1984 Mar;65(1):5-15.
No	PMID:25189552	Safety and completion of a 4-month course of rifampicin for latent tuberculous infection in children.	/pubmed/25189552	Int J Tuberc Lung Dis. 2014 Sep;18(9):1057-61. doi: 10.5588/ijtld.14.0286.
No	PMID:19299495 | PMCID:PMC2689913	Costs and cost-effectiveness of four treatment regimens for latent tuberculosis infection.	/pubmed/19299495	Am J Respir Crit Care Med. 2009 Jun 1;179(11):1055-60. doi: 10.1164/rccm.200901-0153OC. Epub 2009 Mar 19.
Yes	PMID:9670789	[Shortened directly observed treatment of pulmonary tuberculosis].	/pubmed/9670789	Salud Publica Mex. 1998 May-Jun;40(3):272-5. Spanish.
Yes	PMID:23284782 | PMCID:PMC3526644	Adherence to tuberculosis therapy among patients receiving home-based directly observed treatment: evidence from the United Republic of Tanzania.	/pubmed/23284782	PLoS One. 2012;7(12):e51828. doi: 10.1371/journal.pone.0051828. Epub 2012 Dec 19.
Yes	PMID:17217126	The cost-effectiveness of DOTS in urban Brazil.	/pubmed/17217126	Int J Tuberc Lung Dis. 2007 Jan;11(1):27-32.
Yes	PMID:18995854	Experiences of a community-based tuberculosis treatment programme in Namibia: a comparative cohort study.	/pubmed/18995854	Int J Nurs Stud. 2009 Mar;46(3):302-9. doi: 10.1016/j.ijnurstu.2008.09.013. Epub 2008 Nov 7.
No	PMID:12789110 | PMCID:PMC2141563	Community participation in primary health care (PHC) programmes: lessons from tuberculosis treatment delivery in South Africa.	/pubmed/12789110	Afr Health Sci. 2002 Apr;2(1):16-23.
No	PMID:24007294 | PMCID:PMC3846832	TB tracer teams in South Africa: knowledge, practices and challenges of tracing TB patients to improve adherence.	/pubmed/24007294	BMC Public Health. 2013 Sep 4;13:801. doi: 10.1186/1471-2458-13-801.
Yes	PMID:12150476	Tuberculosis treatment outcome monitoring: Blackburn 1988-2000.	/pubmed/12150476	Int J Tuberc Lung Dis. 2002 Aug;6(8):662-5.
No	PMID:15182145	Preventing drug-resistant tuberculosis with a fixed dose combination of isoniazid and rifampin.	/pubmed/15182145	Int J Tuberc Lung Dis. 2004 Jun;8(6):743-8.
No	PMID:20409026	Treatment of latent tuberculosis infection: An update.	/pubmed/20409026	Respirology. 2010 May;15(4):603-22. doi: 10.1111/j.1440-1843.2010.01751.x. Epub 2010 Apr 7. Review.
No	PMID:21742247	Pilot study of twice-weekly therapy for pulmonary tuberculosis in Taiwan.	/pubmed/21742247	J Formos Med Assoc. 2011 Jul;110(7):438-45. doi: 10.1016/S0929-6646(11)60065-X.
Yes	PMID:16433488	[Quousque tandem? Self administered treatment in tuberculosis].	/pubmed/16433488	Medicina (B Aires). 2005;65(6):553-6. Spanish. No abstract available.
No	PMID:9869112	Acceptance and safety of directly observed versus self-administered isoniazid preventive therapy in aboriginal peoples in British Columbia.	/pubmed/9869112	Int J Tuberc Lung Dis. 1998 Dec;2(12):979-83.
Yes	PMID:11247549	Effectiveness of the direct observation component of DOTS for tuberculosis: a randomised controlled trial in Pakistan.	/pubmed/11247549	Lancet. 2001 Mar 3;357(9257):664-9.
No	PMID:16262733	Treatment of lymph node tuberculosis--a randomized clinical trial of two 6-month regimens.	/pubmed/16262733	Trop Med Int Health. 2005 Nov;10(11):1090-8.
Yes	PMID:9802271	Randomised controlled trial of self-supervised and directly observed treatment of tuberculosis.	/pubmed/9802271	Lancet. 1998 Oct 24;352(9137):1340-3.
No	PMID:22797015	An information management system for patients with tuberculosis: usability assessment with end-users.	/pubmed/22797015	Stud Health Technol Inform. 2012;178:26-32.
No	PMID:15139476	Self-administered, standardized regimens for multidrug-resistant tuberculosis in South Korea.	/pubmed/15139476	Int J Tuberc Lung Dis. 2004 Mar;8(3):361-8.
No	PMID:21965225	Linezolid: an effective, safe and cheap drug for patients failing multidrug-resistant tuberculosis treatment in India.	/pubmed/21965225	Eur Respir J. 2012 Apr;39(4):956-62. doi: 10.1183/09031936.00076811. Epub 2011 Sep 29.
Yes	PMID:9661818	Cost-effectiveness of directly observed chemoprophylaxis of tuberculosis among drug users at high risk for tuberculosis.	/pubmed/9661818	Int J Tuberc Lung Dis. 1998 Jul;2(7):531-40.
No	PMID:18647453	Cost of tuberculosis diagnosis and treatment from the patient perspective in Lusaka, Zambia.	/pubmed/18647453	Int J Tuberc Lung Dis. 2008 Aug;12(8):928-35.
Yes	PMID:6431810	Short-course chemotherapy for tuberculosis with mainly twice-weekly isoniazid and rifampin. Community physicians' seven-year experience with mainly outpatients.	/pubmed/6431810	Am J Med. 1984 Aug;77(2):233-42.
Yes	PMID:11412502	[Outcome of treating initial tuberculosis in the area south of Seville in a 5-year period (1994-1998].	/pubmed/11412502	Arch Bronconeumol. 2001 Apr;37(4):177-83. Spanish.
No	PMID:3940507	Short-course chemotherapy for extrapulmonary tuberculosis. Nine years' experience.	/pubmed/3940507	Ann Intern Med. 1986 Jan;104(1):7-12.
No	PMID:2678779	Overview and epidemiological assessment of the current global tuberculosis situation: with an emphasis on tuberculosis control in developing countries.	/pubmed/2678779	Z Erkr Atmungsorgane. 1989;173(1):6-17. Review.
No	PMID:11936740	Managing medication compliance of tuberculosis patients in Haiti with medication monitors.	/pubmed/11936740	Int J Tuberc Lung Dis. 2002 Apr;6(4):313-9.
Yes	PMID:10599008	Direct observation of tuberculosis treatment by supervised family members in Yasothorn Province, Thailand.	/pubmed/10599008	Int J Tuberc Lung Dis. 1999 Dec;3(12):1061-5.
Yes	PMID:10331729	Efficacy of an unsupervised ambulatory treatment regimen for smear-negative pulmonary tuberculosis and tuberculous pleural effusion in Malawi.	/pubmed/10331729	Int J Tuberc Lung Dis. 1999 May;3(5):402-8.
Yes	PMID:3726263	[Results of a therapeutic trial comparing a 6-month regimen to a 12-month regimen in the treatment of pulmonary tuberculosis in the Algerian Sahara. Final report: results 3 years after the onset of treatment].	/pubmed/3726263	Rev Mal Respir. 1986;3(2):73-85. French.
Yes	PMID:1620501	Intermittent supervised treatment of tuberculosis at Green Lane Hospital, 1987-8.	/pubmed/1620501	N Z Med J. 1992 Jun 24;105(936):243-5.
No	PMID:10988118	Twice weekly isoniazid and rifampin treatment of latent tuberculosis infection in Canadian plains Aborigines.	/pubmed/10988118	Am J Respir Crit Care Med. 2000 Sep;162(3 Pt 1):989-93.
No	PMID:9755922	Tuberculosis 2000: problems and solutions.	/pubmed/9755922	Int J Tuberc Lung Dis. 1998 Sep;2(9):696-703.
No	PMID:18026656	Risk factors for recurrence of tuberculosis.	/pubmed/18026656	J Bras Pneumol. 2007 Sep-Oct;33(5):572-8. English, Portuguese.
No	PMID:4549043 | PMCID:PMC2366257	Epidemiological and clinical study of tuberculosis in the district of KolÃ­n, Czechoslovakia. Second report (1965-1972).	/pubmed/4549043	Bull World Health Organ. 1974;51(1):59-69.
Yes	PMID:2508527	Controlled clinical trial of levamisole in short-course chemotherapy for pulmonary tuberculosis. A Kenyan/Zambian/British Medical Research Council Collaborative Study.	/pubmed/2508527	Am Rev Respir Dis. 1989 Oct;140(4):990-5.
No	PMID:12377855	Short-course rifamycin and pyrazinamide treatment for latent tuberculosis infection in patients with HIV infection: the 2-year experience of a comprehensive community-based program in Broward County, Florida.	/pubmed/12377855	Chest. 2002 Oct;122(4):1292-8.
Yes	PMID:6753717	Tuberculosis chemotherapy--developments in Singapore from 1957-1982.	/pubmed/6753717	Ann Acad Med Singapore. 1982 Jul;11(3):366-9.
Yes	PMID:11092715 | PMCID:PMC3419476	Efficacy of an unsupervised 8-month rifampicin-containing regimen for the treatment of pulmonary tuberculosis in HIV-infected adults. Uganda-Case Western Reserve University Research Collaboration.	/pubmed/11092715	Int J Tuberc Lung Dis. 2000 Nov;4(11):1032-40.
Yes	PMID:16183735	Tuberculosis patient adherence to direct observation: results of a social study in Pakistan.	/pubmed/16183735	Health Policy Plan. 2005 Nov;20(6):354-65. Epub 2005 Sep 23.
No	PMID:17785121	Knowledge, attitude and practices regarding tuberculosis and dots among interns in delhi, India.	/pubmed/17785121	J Coll Physicians Surg Pak. 2007 Aug;17(8):457-61.
Yes	PMID:14253243 | PMCID:PMC2555171	ACONCURRENT COMPARISON OF INTERMITTENT (TWICE-WEEKLY) ISONIAZID PLUS STREPTOMYCIN AND DAILY ISONIAZID PLUS PAS IN THE DOMICILIARY TREATMENT OF PULMONARY TUBERCULOSIS; TUBERCULOSIS CHEMOTHERAPY CENTRE, MADRAS.	/pubmed/14253243	Bull World Health Organ. 1964;31:247-71.
Yes	PMID:17575680	Evaluation of a non-rifampicin continuation phase (6HE) following thrice-weekly intensive phase for the treatment of new sputum positive pulmonary tuberculosis.	/pubmed/17575680	Indian J Tuberc. 2007 Apr;54(2):84-90.
Yes	PMID:4633061 | PMCID:PMC1588982	Controlled comparison of oral twice-weekly and oral daily isoniazid plus PAS in newly diagnosed pulmonary tuberculosis.	/pubmed/4633061	Br Med J. 1973 Apr 7;2(5857):7-11.
Yes	PMID:4127838	Supervised ambulatory treatment of tuberculosis with brief initial hospitalization.	/pubmed/4127838	Scand J Respir Dis Suppl. 1973;83:1-59. No abstract available.
Yes	PMID:4143180	Concurrent comparison of an unsupervised daily oral regimen of thiacetazone plus isoniazid and a fully supervised twice-weekly regimen of streptomycin plus isoniazid in the domiciliary treatment of pulmonary tuberculosis--a co-operative investigation.	/pubmed/4143180	Bull Int Union Tuberc. 1974 Aug;49 suppl 1:131-2. No abstract available.
Yes	PMID:7952606	A prospective evaluation of antituberculosis therapy in patients with human immunodeficiency virus infection.	/pubmed/7952606	Am J Respir Crit Care Med. 1994 Dec;150(6 Pt 1):1499-502.
Yes	PMID:4169024	Value of isoniazid-thiacetazone combination in unsupervised ambulatory cases of pulmonary tuberculosis.	/pubmed/4169024	Indian Pract. 1967 Jul;20(7):465-8. No abstract available.
No	PMID:15871354	Chemotherapy of leprosy.	/pubmed/15871354	J Indian Med Assoc. 2004 Dec;102(12):695-6, 698.
Yes	PMID:5761830 | PMCID:PMC1981997	Intermittent chemotherapy for tuberculosis in an urban community.	/pubmed/5761830	Br Med J. 1969 Jan 11;1(5636):82-4.
No	PMID:2652250	Overview and epidemiologic assessment of the current global tuberculosis situation with an emphasis on control in developing countries.	/pubmed/2652250	Rev Infect Dis. 1989 Mar-Apr;11 Suppl 2:S339-46. Review.
No	PMID:8593370	[The new face of tuberculosis in the context of the tuberculosis-HIV association in Abidjan, Ivory Coast].	/pubmed/8593370	Tuber Lung Dis. 1995 Dec;76(6):505-9. French.
No	PMID:8139628	The effect of directly observed therapy on the rates of drug resistance and relapse in tuberculosis.	/pubmed/8139628	N Engl J Med. 1994 Apr 28;330(17):1179-84.
No	PMID:10707445	Tuberculosis chemoprophylaxis using a liquid isoniazid-methadone admixture for drug users in methadone maintenance.	/pubmed/10707445	Addiction. 1999 Jul;94(7):1071-5.
No	PMID:10511842 | PMCID:PMC1508810	Patient satisfaction with care at directly observed therapy programs for tuberculosis in New York City.	/pubmed/10511842	Am J Public Health. 1999 Oct;89(10):1567-70.
Yes	PMID:10777082	Evaluation of a unified treatment regimen for all new cases of tuberculosis using guardian-based supervision.	/pubmed/10777082	Int J Tuberc Lung Dis. 2000 Apr;4(4):333-9.
No	PMID:10430721	Four-month, four-drug preventive therapy for inactive pulmonary tuberculosis.	/pubmed/10430721	Am J Respir Crit Care Med. 1999 Aug;160(2):508-12.
No	PMID:7777968	BCG vaccination status of children with tuberculous meningitis and the use of unsupervised isoniazid prophylaxis.	/pubmed/7777968	S Afr Med J. 1995 Mar;85(3):167-70.
No	PMID:11069791	Supervised preventive therapy for latent tuberculosis infection in illegal immigrants in Italy.	/pubmed/11069791	Am J Respir Crit Care Med. 2000 Nov;162(5):1653-5.
Yes	PMID:19048942	[Treatment outcome of patients with pulmonary tuberculosis before and after the induction of directly observed therapy (DOT)].	/pubmed/19048942	Kekkaku. 2008 Oct;83(10):667-72. Japanese.
No	PMID:25095879 | PMCID:PMC4221123	Tracking global changes induced in the CD4 T-cell receptor repertoire by immunization with a complex antigen using short stretches of CDR3 protein sequence.	/pubmed/25095879	Bioinformatics. 2014 Nov 15;30(22):3181-8. doi: 10.1093/bioinformatics/btu523. Epub 2014 Aug 5.
Yes	PMID:11189809 | PMCID:PMC1446511	A novel approach to directly observed therapy for tuberculosis in an HIV-endemic area.	/pubmed/11189809	Am J Public Health. 2001 Jan;91(1):138-41.
Yes	PMID:11055756	The impact of directly-observed treatment on the epidemiology of tuberculosis in Beijing.	/pubmed/11055756	Int J Tuberc Lung Dis. 2000 Oct;4(10):904-10.
Yes	PMID:9487448	A controlled clinical trial of oral short-course regimens in the treatment of sputum-positive pulmonary tuberculosis. Tuberculosis Research Centre.	/pubmed/9487448	Int J Tuberc Lung Dis. 1997 Dec;1(6):509-17.
No	PMID:18448503	Supervised and induced sputum among patients with smear-negative pulmonary tuberculosis.	/pubmed/18448503	Eur Respir J. 2008 May;31(5):1085-90. doi: 10.1183/09031936.00122907.
No	PMID:7973169	Drug-resistant tuberculosis: etiology, management and prevention.	/pubmed/7973169	Semin Respir Infect. 1994 Jun;9(2):104-12. Review.
No	PMID:21726477 | PMCID:PMC2907826	HIV: treating tuberculosis.	/pubmed/21726477	BMJ Clin Evid. 2009 Nov 5;2009. doi:pii: 0920.
No	PMID:16466031	Adherence to anti-tuberculosis chemoprophylaxis and treatment in children.	/pubmed/16466031	Int J Tuberc Lung Dis. 2006 Jan;10(1):13-8.
Yes	PMID:19370409	Community-based DOT-HAART accompaniment in an urban resource-poor setting.	/pubmed/19370409	AIDS Behav. 2010 Jun;14(3):721-30. doi: 10.1007/s10461-009-9559-5. Epub 2009 Apr 16.
Yes	PMID:16134258	Field research in humanitarian medical programmes. Treatment of a cohort of tuberculosis patients using the Manyatta regimen in a conflict zone in South Sudan.	/pubmed/16134258	Trans R Soc Trop Med Hyg. 2003 Nov-Dec;97(6):614-8.
No	PMID:12921510	Infliximab treatment of rheumatoid arthritis and Crohn's disease.	/pubmed/12921510	Ann Pharmacother. 2003 Sep;37(9):1256-65. Review.
Yes	PMID:7718842	Short-course chemotherapy for tuberculous pleural effusion and culture-negative pulmonary tuberculosis.	/pubmed/7718842	Tuber Lung Dis. 1995 Feb;76(1):25-7.
No	PMID:9651855	An outbreak of multi-drug-resistant tuberculosis in a London teaching hospital.	/pubmed/9651855	J Hosp Infect. 1998 Jun;39(2):111-7.
No	PMID:19105886 | PMCID:PMC2873674	Simple measures are as effective as invasive techniques in the diagnosis of pulmonary tuberculosis in Malawi.	/pubmed/19105886	Int J Tuberc Lung Dis. 2009 Jan;13(1):99-104.
Yes	PMID:7735604	Comprehensive tuberculosis control for patients at high risk for noncompliance.	/pubmed/7735604	Am J Respir Crit Care Med. 1995 May;151(5):1486-90.
Yes	PMID:9487447	Tuberculosis control in remote districts of Nepal comparing patient-responsible short-course chemotherapy with long-course treatment.	/pubmed/9487447	Int J Tuberc Lung Dis. 1997 Dec;1(6):502-8.
Yes	PMID:6109855	Controlled trial of four thrice-weekly regimens and a daily regimen all given for 6 months for pulmonary tuberculosis.	/pubmed/6109855	Lancet. 1981 Jan 24;1(8213):171-4.
Yes	PMID:1947365	Short course chemotherapy for pulmonary tuberculosis.	/pubmed/1947365	Respir Med. 1991 Jul;85(4):291-4.
Yes	PMID:7059091	Successful supervised ambulatory management of tuberculosis treatment failures.	/pubmed/7059091	Ann Intern Med. 1982 Mar;96(3):297-302.
Yes	PMID:11605884	Tuberculosis treatment in nepal: a rapid assessment of government centers using different types of patient supervision.	/pubmed/11605884	Int J Tuberc Lung Dis. 2001 Oct;5(10):912-9.
Yes	PMID:15156434	From directly observed therapy to accompagnateurs: enhancing AIDS treatment outcomes in Haiti and in Boston.	/pubmed/15156434	Clin Infect Dis. 2004 Jun 1;38 Suppl 5:S429-36.
No	PMID:494382	The medication monitor for treating tuberculosis in the developing countries.	/pubmed/494382	Trop Doct. 1979 Jul;9(3):106-9.
No	PMID:518222	The treatment of pulmonary tuberculosis. Current options.	/pubmed/518222	Arch Intern Med. 1979 Dec;139(12):1391-5.
No	PMID:9608310	A cost analysis of the tuberculosis control programme in Elsies River, Cape Town	/pubmed/9608310	S Afr Med J. 1998 Mar;88(3 Suppl):380-3.
No	PMID:16737993 | PMCID:PMC2082929	Adherence to isoniazid preventive chemotherapy: a prospective community based study.	/pubmed/16737993	Arch Dis Child. 2006 Sep;91(9):762-5. Epub 2006 May 31.
Yes	PMID:6428015	Reasons for failure in treatment of pulmonary tuberculosis in Ethiopians.	/pubmed/6428015	Tubercle. 1984 Mar;65(1):17-21.
Yes	PMID:12971652	Cost and cost-effectiveness of increased community and primary care facility involvement in tuberculosis care in Lilongwe District, Malawi.	/pubmed/12971652	Int J Tuberc Lung Dis. 2003 Sep;7(9 Suppl 1):S29-37.
Yes	PMID:10696421	Randomized controlled trial of directly observed treatment (DOT) for patients with pulmonary tuberculosis in Thailand.	/pubmed/10696421	Trans R Soc Trop Med Hyg. 1999 Sep-Oct;93(5):552-7.
Yes	PMID:7036353	Nine-month chemotherapy for pulmonary tuberculosis.	/pubmed/7036353	South Med J. 1982 Feb;75(2):134-7, 142.
No	PMID:9032198	Directly observed isoniazid preventive therapy for released jail inmates.	/pubmed/9032198	Am J Respir Crit Care Med. 1997 Feb;155(2):583-6.
No	PMID:19454087	Tuberculosis in people with HIV.	/pubmed/19454087	BMJ Clin Evid. 2007 Jun 1;2007. doi:pii: 0920.
Yes	PMID:11573895	Can guardians supervise TB treatment as well as health workers? A study on adherence during the intensive phase.	/pubmed/11573895	Int J Tuberc Lung Dis. 2001 Sep;5(9):838-42.
Yes	PMID:15675553	A comparison of two methods of undertaking directly observed therapy in a rural indian setting.	/pubmed/15675553	Int J Tuberc Lung Dis. 2005 Jan;9(1):69-74.
Yes	PMID:11495264	DOT for patients with limited access to health care facilities in a hill district of eastern Nepal.	/pubmed/11495264	Int J Tuberc Lung Dis. 2001 Aug;5(8):732-40.
No	PMID:122631	The potential uses of the medication monitor in the treatment of leprosy.	/pubmed/122631	Int J Lepr Other Mycobact Dis. 1979 Dec;47(4):601-6.

## Sheet: Review of Title Brian
Include for Further Review	PubMed ID	Title	URL	Details
Yes	PMID:26022367 | PMCID:PMC4460720	Directly observed therapy for treating tuberculosis.	/pubmed/26022367	Cochrane Database Syst Rev. 2015 May 29;5:CD003343. doi: 10.1002/14651858.CD003343.pub4. Review.
Yes	PMID:23487389 | PMCID:PMC3669525	A meta-analysis of self-administered vs directly observed therapy effect on microbiologic failure, relapse, and acquired drug resistance in tuberculosis patients.	/pubmed/23487389	Clin Infect Dis. 2013 Jul;57(1):21-31. doi: 10.1093/cid/cit167. Epub 2013 Mar 13. Erratum in: Clin Infect Dis. 2013 Oct;57(8):1223.
Yes	PMID:23528071	Modified directly observed treatment for tuberculosis versus self-administered therapy: an observational study in rural Greece.	/pubmed/23528071	Rural Remote Health. 2013 Apr-Jun;13(2):2114. Epub 2013 Mar 25.
No	PMID:25741933	An integrated review of directly observed therapy for tuberculosis in Latin America.	/pubmed/25741933	Hisp Health Care Int. 2015;13(1):46-54. doi: 10.1891/1540-4153.13.1.46. Review.
Yes	PMID:24651176 | PMCID:PMC3961301	Directly-observed and self-administered tuberculosis treatment in a chronic, low-intensity conflict setting in India.	/pubmed/24651176	PLoS One. 2014;9(3):e92131. doi: 10.1371/journal.pone.0092131.
Yes	PMID:25302217 | PMCID:PMC4190739	Comparison of Directly Observed Treatment Short Course (DOTS) with Self-Administered Therapy in Pulmonary Tuberculosis in Udupi District of Southern India.	/pubmed/25302217	J Clin Diagn Res. 2014 Aug;8(8):HC29-31. doi: 10.7860/JCDR/2014/8865.4721. Epub 2014 Aug 20.
No	PMID:24928218 | PMCID:PMC4084498	Rationale and design of a randomized controlled trial of varenicline directly observed therapy delivered in methadone clinics.	/pubmed/24928218	Addict Sci Clin Pract. 2014 Jun 13;9:9. doi: 10.1186/1940-0640-9-9.
Yes	PMID:24278152 | PMCID:PMC3838349	Directly observed therapy reduces tuberculosis-specific mortality: a population-based follow-up study in Taipei, Taiwan.	/pubmed/24278152	PLoS One. 2013;8(11):e79644. doi: 10.1371/journal.pone.0079644.
Yes	PMID:22187879	[Implementation status of community Directly Observed Therapy Short-course (dots) practice in medical facilities designated for tuberculosis treatment in the Tama area].	/pubmed/22187879	Kekkaku. 2011 Oct;86(10):821-7. Japanese.
No	PMID:24432483	[Public health nurse support at initial community DOTS meetings with non-hospitalized tuberculosis patients--comparison of patients who did and did not complete treatment].	/pubmed/24432483	Kekkaku. 2013 Nov;88(11):739-47. Japanese.
Yes	PMID:24639343	Self-administered treatment for tuberculosis among pastoralists in rural Ethiopia: how well does it work?	/pubmed/24639343	Int Health. 2014 Jun;6(2):112-7. doi: 10.1093/inthealth/ihu008. Epub 2014 Mar 16.
No	PMID:25013814 | PMCID:PMC4071854	Directly-observed intermittent therapy versus unsupervised daily regimen during the intensive phase of antituberculosis therapy in HIV infected patients.	/pubmed/25013814	Biomed Res Int. 2014;2014:937817. doi: 10.1155/2014/937817. Epub 2014 Jun 11.
No	PMID:21537659	Compliance with tuberculosis treatment after the implementation of the directly observed treatment, short-course strategy in the city of CarapicuÃ­ba, Brazil.	/pubmed/21537659	J Bras Pneumol. 2011 Mar-Apr;37(2):223-31. English, Portuguese.
No	PMID:23089112	[Directly observed treatment for tuberculosis in a Buenos Aires City hospital].	/pubmed/23089112	Medicina (B Aires). 2012;72(5):371-9. Spanish.
No	PMID:21484073	[10 years of innovation in the treatment of latent tuberculosis infection: a comparison between standard and short course therapies in directly observed therapy].	/pubmed/21484073	Rev Esp Sanid Penit. 2011;13(1):3-14. Spanish.
No	PMID:23728822 | PMCID:PMC3781590	Latent tuberculosis infection: screening and treatment in an urban setting.	/pubmed/23728822	J Community Health. 2013 Oct;38(5):941-50. doi: 10.1007/s10900-013-9704-y.
Yes	PMID:21103344 | PMCID:PMC2984447	Patients' costs and cost-effectiveness of tuberculosis treatment in DOTS and non-DOTS facilities in Rio de Janeiro, Brazil.	/pubmed/21103344	PLoS One. 2010 Nov 17;5(11):e14014. doi: 10.1371/journal.pone.0014014.
Yes	PMID:12150475	Directly observed therapy (DOT) is not the entire answer: an operational cohort analysis.	/pubmed/12150475	Int J Tuberc Lung Dis. 2002 Aug;6(8):654-61.
No	PMID:22265067	Cost-effectiveness of various tuberculosis control strategies in Thailand.	/pubmed/22265067	Value Health. 2012 Jan-Feb;15(1 Suppl):S50-5. doi: 10.1016/j.jval.2011.11.006.
Yes	PMID:21152708	DOTS in primary care units in the city of Rio de Janeiro, Southeastern Brazil.	/pubmed/21152708	Rev Saude Publica. 2011 Feb;45(1):40-8. Epub 2010 Dec 10.
Yes	PMID:22236917 | PMCID:PMC3289585	DOT associated with reduced all-cause mortality among tuberculosis patients in Taipei, Taiwan, 2006-2008.	/pubmed/22236917	Int J Tuberc Lung Dis. 2012 Feb;16(2):178-84. doi: 10.5588/ijtld.11.0034.
Yes	PMID:9228359	A cost-effectiveness analysis of directly observed therapy vs self-administered therapy for treatment of tuberculosis.	/pubmed/9228359	Chest. 1997 Jul;112(1):63-70.
Yes	PMID:16625579	Directly observed therapy for treating tuberculosis.	/pubmed/16625579	Cochrane Database Syst Rev. 2006 Apr 19;(2):CD003343. Review. Update in: Cochrane Database Syst Rev. 2007;(4):CD003343.
Yes	PMID:12535470	Directly observed therapy for treating tuberculosis.	/pubmed/12535470	Cochrane Database Syst Rev. 2003;(1):CD003343. Review. Update in: Cochrane Database Syst Rev. 2006;(2):CD003343.
No	PMID:23828580	Rifamycins (rifampicin, rifabutin and rifapentine) compared to isoniazid for preventing tuberculosis in HIV-negative people at risk of active TB.	/pubmed/23828580	Cochrane Database Syst Rev. 2013 Jul 5;7:CD007545. doi: 10.1002/14651858.CD007545.pub2. Review.
No	PMID:21682959	A neglected research approach to prevent acquired drug resistance when treating new tuberculosis patients.	/pubmed/21682959	Int J Tuberc Lung Dis. 2011 Jul;15(7):855-61. doi: 10.5588/ijtld.10.0486.
Yes	PMID:16499264	Directly observed treatment for tuberculosis in pharmacies compared with self-administered therapy in Spain.	/pubmed/16499264	Int J Tuberc Lung Dis. 2006 Feb;10(2):215-21.
No	PMID:10449895	Directly observed therapy, short-course: the best way to prevent multidrug-resistant tuberculosis.	/pubmed/10449895	Chemotherapy. 1999;45 Suppl 2:26-33.
Yes	PMID:12588009	An exploration of the concept of directly observed treatment (DOT) for tuberculosis patients: from a uniform to a customised approach.	/pubmed/12588009	Int J Tuberc Lung Dis. 2003 Feb;7(2):103-9.
Yes	PMID:15184210	Tuberculosis treatment outcomes: directly observed therapy compared with self-administered therapy.	/pubmed/15184210	Am J Respir Crit Care Med. 2004 Sep 1;170(5):561-6. Epub 2004 Jun 7.
No	PMID:14577344	[Usefulness of directly observed therapy (DOT) during hospitalization as DOTS in Japanese style].	/pubmed/14577344	Kekkaku. 2003 Sep;78(9):581-5. Japanese.
No	PMID:25404581	Rifamycins (rifampicin, rifabutin and rifapentine) compared to isoniazid for preventing tuberculosis in HIV-negative people at risk of active TB.	/pubmed/25404581	Evid Based Child Health. 2014 Mar;9(1):169-294. doi: 10.1002/ebch.1962.
No	PMID:17352094	Results of directly observed treatment for tuberculosis in Ensenada, Mexico: not all DOTS programs are created equally.	/pubmed/17352094	Int J Tuberc Lung Dis. 2007 Mar;11(3):289-92.
Yes	PMID:9544769	Directly observed therapy for treatment completion of pulmonary tuberculosis: Consensus Statement of the Public Health Tuberculosis Guidelines Panel.	/pubmed/9544769	JAMA. 1998 Mar 25;279(12):943-8. Review. Erratum in: JAMA 1998 Jul 8;280(2):134.
No	PMID:22427820 | PMCID:PMC3299652	Adherence to self-administered tuberculosis treatment in a high HIV-prevalence setting: a cross-sectional survey in Homa Bay, Kenya.	/pubmed/22427820	PLoS One. 2012;7(3):e32140. doi: 10.1371/journal.pone.0032140. Epub 2012 Mar 12.
No	PMID:24200264	Cost-effectiveness of a 12-dose regimen for treating latent tuberculous infection in the United States.	/pubmed/24200264	Int J Tuberc Lung Dis. 2013 Dec;17(12):1531-7. doi: 10.5588/ijtld.13.0423.
No	PMID:22150035	Three months of rifapentine and isoniazid for latent tuberculosis infection.	/pubmed/22150035	N Engl J Med. 2011 Dec 8;365(23):2155-66. doi: 10.1056/NEJMoa1104875.
No	PMID:16167705	Patients perceived stigma associated with community-based directly observed therapy of tuberculosis in Uganda.	/pubmed/16167705	East Afr Med J. 2005 Jul;82(7):337-42.
No	PMID:7986406	Effectiveness of supervised, intermittent therapy for tuberculosis in HIV-infected patients.	/pubmed/7986406	AIDS. 1994 Aug;8(8):1103-8.
No	PMID:17949402	Viewpoint: adapting to new international tuberculosis treatment standards with medication monitors and DOT given selectively.	/pubmed/17949402	Trop Med Int Health. 2007 Nov;12(11):1302-8. Epub 2007 Oct 22.
Yes	PMID:19286750	Direct observation and completion of treatment of tuberculosis in rural areas of China.	/pubmed/19286750	Scand J Public Health. 2009 May;37(3):304-9. doi: 10.1177/1403494809103907. Epub 2009 Mar 13.
Yes	PMID:18769479 | PMCID:PMC2518105	Directly observed therapy and improved tuberculosis treatment outcomes in Thailand.	/pubmed/18769479	PLoS One. 2008 Aug 28;3(8):e3089. doi: 10.1371/journal.pone.0003089.
Yes	PMID:15141742	Directly observed therapy for tuberculosis in New York City: factors associated with refusal.	/pubmed/15141742	Int J Tuberc Lung Dis. 2004 Apr;8(4):480-5.
Yes	PMID:22964935	Effectiveness of tuberculosis treatment.	/pubmed/22964935	J Bras Pneumol. 2012 Jul-Aug;38(4):503-10. English, Portuguese.
Yes	PMID:12921148	Outcome of directly observed therapy for tuberculosis in Yokohama City, Japan.	/pubmed/12921148	Int J Tuberc Lung Dis. 2003 Aug;7(8):730-4.
No	PMID:12701832	Effect of directly observed preventive therapy for latent tuberculosis infection in San Francisco.	/pubmed/12701832	Int J Tuberc Lung Dis. 2003 Jan;7(1):30-5.
Yes	PMID:9823995	A controlled comparison of directly observed therapy vs self-administered therapy for active tuberculosis in the urban United States.	/pubmed/9823995	Chest. 1998 Nov;114(5):1239-43.
No	PMID:12513901	Directly administered antiretroviral therapy in the treatment of HIV infection: benefit or burden?	/pubmed/12513901	AIDS Patient Care STDS. 2002 Nov;16(11):527-35. Review.
Yes	PMID:15022881	[Effect of shortened directly observed treatment on compliance and cure rate of pulmonary tuberculosis].	/pubmed/15022881	Gac Med Mex. 2004 Jan-Feb;140(1):1-6. Spanish.
No	PMID:17711381	Adherence, drug use, and treatment failure in a methadone-clinic-based program of directly administered antiretroviral therapy.	/pubmed/17711381	AIDS Patient Care STDS. 2007 Aug;21(8):564-74.
Yes	PMID:14720002	The role of DOTS in tuberculosis treatment and control.	/pubmed/14720002	Am J Respir Med. 2003;2(3):203-9. Review.
Yes	PMID:16776458	Improvements in treatment success rates with directly observed therapy in Rio de Janeiro City.	/pubmed/16776458	Int J Tuberc Lung Dis. 2006 Jun;10(6):690-5.
Yes	PMID:12000778	Costs and cost-effectiveness of different DOT strategies for the treatment of tuberculosis in Pakistan. Directly Observed Treatment.	/pubmed/12000778	Health Policy Plan. 2002 Jun;17(2):178-86.
No	PMID:21743301	New weapons in the war on tuberculosis.	/pubmed/21743301	Am J Ther. 2011 Jul;18(4):e101-12. doi: 10.1097/MJT.0b013e3181c3509c. Review.
No	PMID:10430732	Cost-effectiveness analysis of directly observed therapy for patients with tuberculosis at low risk for treatment default.	/pubmed/10430732	Am J Respir Crit Care Med. 1999 Aug;160(2):582-6.
Yes	PMID:9518978 | PMCID:PMC1508357	The influence of program acceptability on the effectiveness of public health policy: a study of directly observed therapy for tuberculosis.	/pubmed/9518978	Am J Public Health. 1998 Mar;88(3):442-5.
Yes	PMID:12508627	DOTS versus self administered therapy (SAT) for patients of pulmonary tuberculosis: a randomised trial at a tertiary care hospital.	/pubmed/12508627	Indian J Med Sci. 2002 Jan;56(1):19-21.
Yes	PMID:15220699	A pilot study of once-daily antiretroviral therapy integrated with tuberculosis directly observed therapy in a resource-limited setting.	/pubmed/15220699	J Acquir Immune Defic Syndr. 2004 Aug 1;36(4):929-34.
Yes	PMID:19768237	Performance of primary healthcare services in tuberculosis control.	/pubmed/19768237	Rev Saude Publica. 2009 Oct;43(5):825-31. Epub 2009 Sep 18. English, Portuguese.
Yes	PMID:8887600	Cost-effectiveness of directly observed versus self-administered therapy for tuberculosis.	/pubmed/8887600	Am J Respir Crit Care Med. 1996 Oct;154(4 Pt 1):1013-9.
Yes	PMID:11382368	A randomized, controlled trial of interventions to improve adherence to isoniazid therapy to prevent tuberculosis in injection drug users.	/pubmed/11382368	Am J Med. 2001 Jun 1;110(8):610-5.
Yes	PMID:24080593	Transmission of Mycobacterium tuberculosis in a High School and School-Based Supervision of an Isoniazid-Rifapentine Regimen for Preventing Tuberculosis - Colorado, 2011-2012.	/pubmed/24080593	MMWR Morb Mortal Wkly Rep. 2013 Oct 4;62(39):805-9.
Yes	PMID:24902555	Adherence to treatment and supervision for tuberculosis in a DOTS programme among pastoralists in Uganda.	/pubmed/24902555	Int J Tuberc Lung Dis. 2014 Jul;18(7):799-803. doi: 10.5588/ijtld.13.0753.
Yes	PMID:4916797	A controlled trial of three regimens of self-administered and supervised chemotherapy for pulmonary tuberculosis. B. Bacteriological report.	/pubmed/4916797	Bull Int Union Tuberc. 1970 Aug;44:38-53. No abstract available.
Yes	PMID:4193293	Daily and intermittent regimens: third IUAT chemotherapy investigation. A controlled trial of three regimens of self-administered and supervised chemotherapy for pulmonary tuberculosis. Clinical aspects.	/pubmed/4193293	Bull Int Union Tuberc. 1970 Jun;43:253-4. No abstract available.
Yes	PMID:4195346	A controlled trial of three regimens of self-administered and supervised chemotherapy for pulmonary tuberculosis. A. General report.	/pubmed/4195346	Bull Int Union Tuberc. 1970 Aug;44:8-37. No abstract available.
No	PMID:12799560	Doubts about DOT: antiretroviral therapy for resource-poor countries.	/pubmed/12799560	AIDS. 2003 Jun 13;17(9):1383-7.
Yes	PMID:17609051	Effectiveness of DOT for tuberculosis treatment outcomes: a prospective cohort study in Bangkok, Thailand.	/pubmed/17609051	Int J Tuberc Lung Dis. 2007 Jul;11(7):762-8.
No	PMID:21789248 | PMCID:PMC3138781	Potential economic viability of two proposed rifapentine-based regimens for treatment of latent tuberculosis infection.	/pubmed/21789248	PLoS One. 2011;6(7):e22276. doi: 10.1371/journal.pone.0022276. Epub 2011 Jul 18.
Yes	PMID:4672043	A controlled comparison of self-administered versus supervised treatment in Singapore.	/pubmed/4672043	Bull Int Union Tuberc. 1972 Feb;47:15-21. No abstract available.
Yes	PMID:6730009	Study of a fully supervised programme of chemotherapy for pulmonary tuberculosis given once weekly in the continuation phase in the rural areas of Hong Kong.	/pubmed/6730009	Tubercle. 1984 Mar;65(1):5-15.
No	PMID:25189552	Safety and completion of a 4-month course of rifampicin for latent tuberculous infection in children.	/pubmed/25189552	Int J Tuberc Lung Dis. 2014 Sep;18(9):1057-61. doi: 10.5588/ijtld.14.0286.
No	PMID:19299495 | PMCID:PMC2689913	Costs and cost-effectiveness of four treatment regimens for latent tuberculosis infection.	/pubmed/19299495	Am J Respir Crit Care Med. 2009 Jun 1;179(11):1055-60. doi: 10.1164/rccm.200901-0153OC. Epub 2009 Mar 19.
Yes	PMID:9670789	[Shortened directly observed treatment of pulmonary tuberculosis].	/pubmed/9670789	Salud Publica Mex. 1998 May-Jun;40(3):272-5. Spanish.
Yes	PMID:23284782 | PMCID:PMC3526644	Adherence to tuberculosis therapy among patients receiving home-based directly observed treatment: evidence from the United Republic of Tanzania.	/pubmed/23284782	PLoS One. 2012;7(12):e51828. doi: 10.1371/journal.pone.0051828. Epub 2012 Dec 19.
Yes	PMID:17217126	The cost-effectiveness of DOTS in urban Brazil.	/pubmed/17217126	Int J Tuberc Lung Dis. 2007 Jan;11(1):27-32.
Yes	PMID:18995854	Experiences of a community-based tuberculosis treatment programme in Namibia: a comparative cohort study.	/pubmed/18995854	Int J Nurs Stud. 2009 Mar;46(3):302-9. doi: 10.1016/j.ijnurstu.2008.09.013. Epub 2008 Nov 7.
Yes	PMID:12789110 | PMCID:PMC2141563	Community participation in primary health care (PHC) programmes: lessons from tuberculosis treatment delivery in South Africa.	/pubmed/12789110	Afr Health Sci. 2002 Apr;2(1):16-23.
No	PMID:24007294 | PMCID:PMC3846832	TB tracer teams in South Africa: knowledge, practices and challenges of tracing TB patients to improve adherence.	/pubmed/24007294	BMC Public Health. 2013 Sep 4;13:801. doi: 10.1186/1471-2458-13-801.
Yes	PMID:12150476	Tuberculosis treatment outcome monitoring: Blackburn 1988-2000.	/pubmed/12150476	Int J Tuberc Lung Dis. 2002 Aug;6(8):662-5.
No	PMID:15182145	Preventing drug-resistant tuberculosis with a fixed dose combination of isoniazid and rifampin.	/pubmed/15182145	Int J Tuberc Lung Dis. 2004 Jun;8(6):743-8.
No	PMID:20409026	Treatment of latent tuberculosis infection: An update.	/pubmed/20409026	Respirology. 2010 May;15(4):603-22. doi: 10.1111/j.1440-1843.2010.01751.x. Epub 2010 Apr 7. Review.
Yes	PMID:21742247	Pilot study of twice-weekly therapy for pulmonary tuberculosis in Taiwan.	/pubmed/21742247	J Formos Med Assoc. 2011 Jul;110(7):438-45. doi: 10.1016/S0929-6646(11)60065-X.
Yes	PMID:16433488	[Quousque tandem? Self administered treatment in tuberculosis].	/pubmed/16433488	Medicina (B Aires). 2005;65(6):553-6. Spanish. No abstract available.
Yes	PMID:9869112	Acceptance and safety of directly observed versus self-administered isoniazid preventive therapy in aboriginal peoples in British Columbia.	/pubmed/9869112	Int J Tuberc Lung Dis. 1998 Dec;2(12):979-83.
Yes	PMID:11247549	Effectiveness of the direct observation component of DOTS for tuberculosis: a randomised controlled trial in Pakistan.	/pubmed/11247549	Lancet. 2001 Mar 3;357(9257):664-9.
No	PMID:16262733	Treatment of lymph node tuberculosis--a randomized clinical trial of two 6-month regimens.	/pubmed/16262733	Trop Med Int Health. 2005 Nov;10(11):1090-8.
Yes	PMID:9802271	Randomised controlled trial of self-supervised and directly observed treatment of tuberculosis.	/pubmed/9802271	Lancet. 1998 Oct 24;352(9137):1340-3.
No	PMID:22797015	An information management system for patients with tuberculosis: usability assessment with end-users.	/pubmed/22797015	Stud Health Technol Inform. 2012;178:26-32.
Yes	PMID:15139476	Self-administered, standardized regimens for multidrug-resistant tuberculosis in South Korea.	/pubmed/15139476	Int J Tuberc Lung Dis. 2004 Mar;8(3):361-8.
No	PMID:21965225	Linezolid: an effective, safe and cheap drug for patients failing multidrug-resistant tuberculosis treatment in India.	/pubmed/21965225	Eur Respir J. 2012 Apr;39(4):956-62. doi: 10.1183/09031936.00076811. Epub 2011 Sep 29.
Yes	PMID:9661818	Cost-effectiveness of directly observed chemoprophylaxis of tuberculosis among drug users at high risk for tuberculosis.	/pubmed/9661818	Int J Tuberc Lung Dis. 1998 Jul;2(7):531-40.
No	PMID:18647453	Cost of tuberculosis diagnosis and treatment from the patient perspective in Lusaka, Zambia.	/pubmed/18647453	Int J Tuberc Lung Dis. 2008 Aug;12(8):928-35.
Yes	PMID:6431810	Short-course chemotherapy for tuberculosis with mainly twice-weekly isoniazid and rifampin. Community physicians' seven-year experience with mainly outpatients.	/pubmed/6431810	Am J Med. 1984 Aug;77(2):233-42.
Yes	PMID:11412502	[Outcome of treating initial tuberculosis in the area south of Seville in a 5-year period (1994-1998].	/pubmed/11412502	Arch Bronconeumol. 2001 Apr;37(4):177-83. Spanish.
Yes	PMID:3940507	Short-course chemotherapy for extrapulmonary tuberculosis. Nine years' experience.	/pubmed/3940507	Ann Intern Med. 1986 Jan;104(1):7-12.
No	PMID:2678779	Overview and epidemiological assessment of the current global tuberculosis situation: with an emphasis on tuberculosis control in developing countries.	/pubmed/2678779	Z Erkr Atmungsorgane. 1989;173(1):6-17. Review.
Yes	PMID:11936740	Managing medication compliance of tuberculosis patients in Haiti with medication monitors.	/pubmed/11936740	Int J Tuberc Lung Dis. 2002 Apr;6(4):313-9.
Yes	PMID:10599008	Direct observation of tuberculosis treatment by supervised family members in Yasothorn Province, Thailand.	/pubmed/10599008	Int J Tuberc Lung Dis. 1999 Dec;3(12):1061-5.
Yes	PMID:10331729	Efficacy of an unsupervised ambulatory treatment regimen for smear-negative pulmonary tuberculosis and tuberculous pleural effusion in Malawi.	/pubmed/10331729	Int J Tuberc Lung Dis. 1999 May;3(5):402-8.
Yes	PMID:3726263	[Results of a therapeutic trial comparing a 6-month regimen to a 12-month regimen in the treatment of pulmonary tuberculosis in the Algerian Sahara. Final report: results 3 years after the onset of treatment].	/pubmed/3726263	Rev Mal Respir. 1986;3(2):73-85. French.
Yes	PMID:1620501	Intermittent supervised treatment of tuberculosis at Green Lane Hospital, 1987-8.	/pubmed/1620501	N Z Med J. 1992 Jun 24;105(936):243-5.
No	PMID:10988118	Twice weekly isoniazid and rifampin treatment of latent tuberculosis infection in Canadian plains Aborigines.	/pubmed/10988118	Am J Respir Crit Care Med. 2000 Sep;162(3 Pt 1):989-93.
No	PMID:9755922	Tuberculosis 2000: problems and solutions.	/pubmed/9755922	Int J Tuberc Lung Dis. 1998 Sep;2(9):696-703.
No	PMID:18026656	Risk factors for recurrence of tuberculosis.	/pubmed/18026656	J Bras Pneumol. 2007 Sep-Oct;33(5):572-8. English, Portuguese.
Yes	PMID:4549043 | PMCID:PMC2366257	Epidemiological and clinical study of tuberculosis in the district of KolÃ­n, Czechoslovakia. Second report (1965-1972).	/pubmed/4549043	Bull World Health Organ. 1974;51(1):59-69.
No	PMID:2508527	Controlled clinical trial of levamisole in short-course chemotherapy for pulmonary tuberculosis. A Kenyan/Zambian/British Medical Research Council Collaborative Study.	/pubmed/2508527	Am Rev Respir Dis. 1989 Oct;140(4):990-5.
No	PMID:12377855	Short-course rifamycin and pyrazinamide treatment for latent tuberculosis infection in patients with HIV infection: the 2-year experience of a comprehensive community-based program in Broward County, Florida.	/pubmed/12377855	Chest. 2002 Oct;122(4):1292-8.
No	PMID:6753717	Tuberculosis chemotherapy--developments in Singapore from 1957-1982.	/pubmed/6753717	Ann Acad Med Singapore. 1982 Jul;11(3):366-9.
No	PMID:11092715 | PMCID:PMC3419476	Efficacy of an unsupervised 8-month rifampicin-containing regimen for the treatment of pulmonary tuberculosis in HIV-infected adults. Uganda-Case Western Reserve University Research Collaboration.	/pubmed/11092715	Int J Tuberc Lung Dis. 2000 Nov;4(11):1032-40.
Yes	PMID:16183735	Tuberculosis patient adherence to direct observation: results of a social study in Pakistan.	/pubmed/16183735	Health Policy Plan. 2005 Nov;20(6):354-65. Epub 2005 Sep 23.
No	PMID:17785121	Knowledge, attitude and practices regarding tuberculosis and dots among interns in delhi, India.	/pubmed/17785121	J Coll Physicians Surg Pak. 2007 Aug;17(8):457-61.
Yes	PMID:14253243 | PMCID:PMC2555171	ACONCURRENT COMPARISON OF INTERMITTENT (TWICE-WEEKLY) ISONIAZID PLUS STREPTOMYCIN AND DAILY ISONIAZID PLUS PAS IN THE DOMICILIARY TREATMENT OF PULMONARY TUBERCULOSIS; TUBERCULOSIS CHEMOTHERAPY CENTRE, MADRAS.	/pubmed/14253243	Bull World Health Organ. 1964;31:247-71.
Yes	PMID:17575680	Evaluation of a non-rifampicin continuation phase (6HE) following thrice-weekly intensive phase for the treatment of new sputum positive pulmonary tuberculosis.	/pubmed/17575680	Indian J Tuberc. 2007 Apr;54(2):84-90.
Yes	PMID:4633061 | PMCID:PMC1588982	Controlled comparison of oral twice-weekly and oral daily isoniazid plus PAS in newly diagnosed pulmonary tuberculosis.	/pubmed/4633061	Br Med J. 1973 Apr 7;2(5857):7-11.
No	PMID:4127838	Supervised ambulatory treatment of tuberculosis with brief initial hospitalization.	/pubmed/4127838	Scand J Respir Dis Suppl. 1973;83:1-59. No abstract available.
Yes	PMID:4143180	Concurrent comparison of an unsupervised daily oral regimen of thiacetazone plus isoniazid and a fully supervised twice-weekly regimen of streptomycin plus isoniazid in the domiciliary treatment of pulmonary tuberculosis--a co-operative investigation.	/pubmed/4143180	Bull Int Union Tuberc. 1974 Aug;49 suppl 1:131-2. No abstract available.
No	PMID:7952606	A prospective evaluation of antituberculosis therapy in patients with human immunodeficiency virus infection.	/pubmed/7952606	Am J Respir Crit Care Med. 1994 Dec;150(6 Pt 1):1499-502.
Yes	PMID:4169024	Value of isoniazid-thiacetazone combination in unsupervised ambulatory cases of pulmonary tuberculosis.	/pubmed/4169024	Indian Pract. 1967 Jul;20(7):465-8. No abstract available.
No	PMID:15871354	Chemotherapy of leprosy.	/pubmed/15871354	J Indian Med Assoc. 2004 Dec;102(12):695-6, 698.
No	PMID:5761830 | PMCID:PMC1981997	Intermittent chemotherapy for tuberculosis in an urban community.	/pubmed/5761830	Br Med J. 1969 Jan 11;1(5636):82-4.
No	PMID:2652250	Overview and epidemiologic assessment of the current global tuberculosis situation with an emphasis on control in developing countries.	/pubmed/2652250	Rev Infect Dis. 1989 Mar-Apr;11 Suppl 2:S339-46. Review.
No	PMID:8593370	[The new face of tuberculosis in the context of the tuberculosis-HIV association in Abidjan, Ivory Coast].	/pubmed/8593370	Tuber Lung Dis. 1995 Dec;76(6):505-9. French.
Yes	PMID:8139628	The effect of directly observed therapy on the rates of drug resistance and relapse in tuberculosis.	/pubmed/8139628	N Engl J Med. 1994 Apr 28;330(17):1179-84.
No	PMID:10707445	Tuberculosis chemoprophylaxis using a liquid isoniazid-methadone admixture for drug users in methadone maintenance.	/pubmed/10707445	Addiction. 1999 Jul;94(7):1071-5.
No	PMID:10511842 | PMCID:PMC1508810	Patient satisfaction with care at directly observed therapy programs for tuberculosis in New York City.	/pubmed/10511842	Am J Public Health. 1999 Oct;89(10):1567-70.
Yes	PMID:10777082	Evaluation of a unified treatment regimen for all new cases of tuberculosis using guardian-based supervision.	/pubmed/10777082	Int J Tuberc Lung Dis. 2000 Apr;4(4):333-9.
No	PMID:10430721	Four-month, four-drug preventive therapy for inactive pulmonary tuberculosis.	/pubmed/10430721	Am J Respir Crit Care Med. 1999 Aug;160(2):508-12.
No	PMID:7777968	BCG vaccination status of children with tuberculous meningitis and the use of unsupervised isoniazid prophylaxis.	/pubmed/7777968	S Afr Med J. 1995 Mar;85(3):167-70.
No	PMID:11069791	Supervised preventive therapy for latent tuberculosis infection in illegal immigrants in Italy.	/pubmed/11069791	Am J Respir Crit Care Med. 2000 Nov;162(5):1653-5.
Yes	PMID:19048942	[Treatment outcome of patients with pulmonary tuberculosis before and after the induction of directly observed therapy (DOT)].	/pubmed/19048942	Kekkaku. 2008 Oct;83(10):667-72. Japanese.
No	PMID:25095879 | PMCID:PMC4221123	Tracking global changes induced in the CD4 T-cell receptor repertoire by immunization with a complex antigen using short stretches of CDR3 protein sequence.	/pubmed/25095879	Bioinformatics. 2014 Nov 15;30(22):3181-8. doi: 10.1093/bioinformatics/btu523. Epub 2014 Aug 5.
No	PMID:11189809 | PMCID:PMC1446511	A novel approach to directly observed therapy for tuberculosis in an HIV-endemic area.	/pubmed/11189809	Am J Public Health. 2001 Jan;91(1):138-41.
Yes	PMID:11055756	The impact of directly-observed treatment on the epidemiology of tuberculosis in Beijing.	/pubmed/11055756	Int J Tuberc Lung Dis. 2000 Oct;4(10):904-10.
Yes	PMID:9487448	A controlled clinical trial of oral short-course regimens in the treatment of sputum-positive pulmonary tuberculosis. Tuberculosis Research Centre.	/pubmed/9487448	Int J Tuberc Lung Dis. 1997 Dec;1(6):509-17.
Yes	PMID:18448503	Supervised and induced sputum among patients with smear-negative pulmonary tuberculosis.	/pubmed/18448503	Eur Respir J. 2008 May;31(5):1085-90. doi: 10.1183/09031936.00122907.
No	PMID:7973169	Drug-resistant tuberculosis: etiology, management and prevention.	/pubmed/7973169	Semin Respir Infect. 1994 Jun;9(2):104-12. Review.
No	PMID:21726477 | PMCID:PMC2907826	HIV: treating tuberculosis.	/pubmed/21726477	BMJ Clin Evid. 2009 Nov 5;2009. doi:pii: 0920.
No	PMID:16466031	Adherence to anti-tuberculosis chemoprophylaxis and treatment in children.	/pubmed/16466031	Int J Tuberc Lung Dis. 2006 Jan;10(1):13-8.
No	PMID:19370409	Community-based DOT-HAART accompaniment in an urban resource-poor setting.	/pubmed/19370409	AIDS Behav. 2010 Jun;14(3):721-30. doi: 10.1007/s10461-009-9559-5. Epub 2009 Apr 16.
No	PMID:16134258	Field research in humanitarian medical programmes. Treatment of a cohort of tuberculosis patients using the Manyatta regimen in a conflict zone in South Sudan.	/pubmed/16134258	Trans R Soc Trop Med Hyg. 2003 Nov-Dec;97(6):614-8.
No	PMID:12921510	Infliximab treatment of rheumatoid arthritis and Crohn's disease.	/pubmed/12921510	Ann Pharmacother. 2003 Sep;37(9):1256-65. Review.
Yes	PMID:7718842	Short-course chemotherapy for tuberculous pleural effusion and culture-negative pulmonary tuberculosis.	/pubmed/7718842	Tuber Lung Dis. 1995 Feb;76(1):25-7.
No	PMID:9651855	An outbreak of multi-drug-resistant tuberculosis in a London teaching hospital.	/pubmed/9651855	J Hosp Infect. 1998 Jun;39(2):111-7.
No	PMID:19105886 | PMCID:PMC2873674	Simple measures are as effective as invasive techniques in the diagnosis of pulmonary tuberculosis in Malawi.	/pubmed/19105886	Int J Tuberc Lung Dis. 2009 Jan;13(1):99-104.
No	PMID:7735604	Comprehensive tuberculosis control for patients at high risk for noncompliance.	/pubmed/7735604	Am J Respir Crit Care Med. 1995 May;151(5):1486-90.
Yes	PMID:9487447	Tuberculosis control in remote districts of Nepal comparing patient-responsible short-course chemotherapy with long-course treatment.	/pubmed/9487447	Int J Tuberc Lung Dis. 1997 Dec;1(6):502-8.
Yes	PMID:6109855	Controlled trial of four thrice-weekly regimens and a daily regimen all given for 6 months for pulmonary tuberculosis.	/pubmed/6109855	Lancet. 1981 Jan 24;1(8213):171-4.
Yes	PMID:1947365	Short course chemotherapy for pulmonary tuberculosis.	/pubmed/1947365	Respir Med. 1991 Jul;85(4):291-4.
Yes	PMID:7059091	Successful supervised ambulatory management of tuberculosis treatment failures.	/pubmed/7059091	Ann Intern Med. 1982 Mar;96(3):297-302.
Yes	PMID:11605884	Tuberculosis treatment in nepal: a rapid assessment of government centers using different types of patient supervision.	/pubmed/11605884	Int J Tuberc Lung Dis. 2001 Oct;5(10):912-9.
No	PMID:15156434	From directly observed therapy to accompagnateurs: enhancing AIDS treatment outcomes in Haiti and in Boston.	/pubmed/15156434	Clin Infect Dis. 2004 Jun 1;38 Suppl 5:S429-36.
Yes	PMID:494382	The medication monitor for treating tuberculosis in the developing countries.	/pubmed/494382	Trop Doct. 1979 Jul;9(3):106-9.
No	PMID:518222	The treatment of pulmonary tuberculosis. Current options.	/pubmed/518222	Arch Intern Med. 1979 Dec;139(12):1391-5.
Yes	PMID:9608310	A cost analysis of the tuberculosis control programme in Elsies River, Cape Town	/pubmed/9608310	S Afr Med J. 1998 Mar;88(3 Suppl):380-3.
Yes	PMID:16737993 | PMCID:PMC2082929	Adherence to isoniazid preventive chemotherapy: a prospective community based study.	/pubmed/16737993	Arch Dis Child. 2006 Sep;91(9):762-5. Epub 2006 May 31.
No	PMID:6428015	Reasons for failure in treatment of pulmonary tuberculosis in Ethiopians.	/pubmed/6428015	Tubercle. 1984 Mar;65(1):17-21.
Yes	PMID:12971652	Cost and cost-effectiveness of increased community and primary care facility involvement in tuberculosis care in Lilongwe District, Malawi.	/pubmed/12971652	Int J Tuberc Lung Dis. 2003 Sep;7(9 Suppl 1):S29-37.
Yes	PMID:10696421	Randomized controlled trial of directly observed treatment (DOT) for patients with pulmonary tuberculosis in Thailand.	/pubmed/10696421	Trans R Soc Trop Med Hyg. 1999 Sep-Oct;93(5):552-7.
No	PMID:7036353	Nine-month chemotherapy for pulmonary tuberculosis.	/pubmed/7036353	South Med J. 1982 Feb;75(2):134-7, 142.
No	PMID:9032198	Directly observed isoniazid preventive therapy for released jail inmates.	/pubmed/9032198	Am J Respir Crit Care Med. 1997 Feb;155(2):583-6.
No	PMID:19454087	Tuberculosis in people with HIV.	/pubmed/19454087	BMJ Clin Evid. 2007 Jun 1;2007. doi:pii: 0920.
Yes	PMID:11573895	Can guardians supervise TB treatment as well as health workers? A study on adherence during the intensive phase.	/pubmed/11573895	Int J Tuberc Lung Dis. 2001 Sep;5(9):838-42.
Yes	PMID:15675553	A comparison of two methods of undertaking directly observed therapy in a rural indian setting.	/pubmed/15675553	Int J Tuberc Lung Dis. 2005 Jan;9(1):69-74.
Yes	PMID:11495264	DOT for patients with limited access to health care facilities in a hill district of eastern Nepal.	/pubmed/11495264	Int J Tuberc Lung Dis. 2001 Aug;5(8):732-40.
No	PMID:122631	The potential uses of the medication monitor in the treatment of leprosy.	/pubmed/122631	Int J Lepr Other Mycobact Dis. 1979 Dec;47(4):601-6.

## Sheet: Results for Review of Title
Brian Wants to Include	Maria Wants to Include	Agreement	Resolutions	Title
Yes	Yes	Agree Keep		Directly observed therapy for treating tuberculosis.
Yes	Yes	Agree Keep		A meta-analysis of self-administered vs directly observed therapy effect on microbiologic failure, relapse, and acquired drug resistance in tuberculosis patients.
Yes	Yes	Agree Keep		Modified directly observed treatment for tuberculosis versus self-administered therapy: an observational study in rural Greece.
No	Yes	Disagree	Agree Keep	An integrated review of directly observed therapy for tuberculosis in Latin America.
Yes	Yes	Agree Keep		Directly-observed and self-administered tuberculosis treatment in a chronic, low-intensity conflict setting in India.
Yes	Yes	Agree Keep		Comparison of Directly Observed Treatment Short Course (DOTS) with Self-Administered Therapy in Pulmonary Tuberculosis in Udupi District of Southern India.
No	No	Agree Remove		Rationale and design of a randomized controlled trial of varenicline directly observed therapy delivered in methadone clinics.
Yes	Yes	Agree Keep		Directly observed therapy reduces tuberculosis-specific mortality: a population-based follow-up study in Taipei, Taiwan.
Yes	Yes	Agree Keep		[Implementation status of community Directly Observed Therapy Short-course (dots) practice in medical facilities designated for tuberculosis treatment in the Tama area].
No	No	Agree Remove		[Public health nurse support at initial community DOTS meetings with non-hospitalized tuberculosis patients--comparison of patients who did and did not complete treatment].
Yes	Yes	Agree Keep		Self-administered treatment for tuberculosis among pastoralists in rural Ethiopia: how well does it work?
No	Yes	Disagree	Agree Remove	Directly-observed intermittent therapy versus unsupervised daily regimen during the intensive phase of antituberculosis therapy in HIV infected patients.
No	Yes	Disagree	Agree Remove	Compliance with tuberculosis treatment after the implementation of the directly observed treatment, short-course strategy in the city of CarapicuÃ­ba, Brazil.
No	Yes	Disagree	Agree Remove	[Directly observed treatment for tuberculosis in a Buenos Aires City hospital].
No	No	Agree Remove		[10 years of innovation in the treatment of latent tuberculosis infection: a comparison between standard and short course therapies in directly observed therapy].
No	No	Agree Remove		Latent tuberculosis infection: screening and treatment in an urban setting.
Yes	Yes	Agree Keep		Patients' costs and cost-effectiveness of tuberculosis treatment in DOTS and non-DOTS facilities in Rio de Janeiro, Brazil.
Yes	Yes	Agree Keep		Directly observed therapy (DOT) is not the entire answer: an operational cohort analysis.
No	Yes	Disagree	Agree Keep	Cost-effectiveness of various tuberculosis control strategies in Thailand.
Yes	Yes	Agree Keep		DOTS in primary care units in the city of Rio de Janeiro, Southeastern Brazil.
Yes	Yes	Agree Keep		DOT associated with reduced all-cause mortality among tuberculosis patients in Taipei, Taiwan, 2006-2008.
Yes	Yes	Agree Keep		A cost-effectiveness analysis of directly observed therapy vs self-administered therapy for treatment of tuberculosis.
Yes	Yes	Agree Keep		Directly observed therapy for treating tuberculosis.
Yes	Yes	Agree Keep		Directly observed therapy for treating tuberculosis.
No	No	Agree Remove		Rifamycins (rifampicin, rifabutin and rifapentine) compared to isoniazid for preventing tuberculosis in HIV-negative people at risk of active TB.
No	No	Agree Remove		A neglected research approach to prevent acquired drug resistance when treating new tuberculosis patients.
Yes	Yes	Agree Keep		Directly observed treatment for tuberculosis in pharmacies compared with self-administered therapy in Spain.
No	Yes	Disagree	Agree Keep	Directly observed therapy, short-course: the best way to prevent multidrug-resistant tuberculosis.
Yes	Yes	Agree Keep		An exploration of the concept of directly observed treatment (DOT) for tuberculosis patients: from a uniform to a customised approach.
Yes	Yes	Agree Keep		Tuberculosis treatment outcomes: directly observed therapy compared with self-administered therapy.
No	Yes	Disagree	Agree Remove	[Usefulness of directly observed therapy (DOT) during hospitalization as DOTS in Japanese style].
No	No	Agree Remove		Rifamycins (rifampicin, rifabutin and rifapentine) compared to isoniazid for preventing tuberculosis in HIV-negative people at risk of active TB.
No	Yes	Disagree	Agree Keep	Results of directly observed treatment for tuberculosis in Ensenada, Mexico: not all DOTS programs are created equally.
Yes	No	Disagree	Agree Keep	Directly observed therapy for treatment completion of pulmonary tuberculosis: Consensus Statement of the Public Health Tuberculosis Guidelines Panel.
No	Yes	Disagree	Agree Remove	Adherence to self-administered tuberculosis treatment in a high HIV-prevalence setting: a cross-sectional survey in Homa Bay, Kenya.
No	No	Agree Remove		Cost-effectiveness of a 12-dose regimen for treating latent tuberculous infection in the United States.
No	No	Agree Remove		Three months of rifapentine and isoniazid for latent tuberculosis infection.
No	No	Agree Remove		Patients perceived stigma associated with community-based directly observed therapy of tuberculosis in Uganda.
No	Yes	Disagree	Agree Remove	Effectiveness of supervised, intermittent therapy for tuberculosis in HIV-infected patients.
No	No	Agree Remove		Viewpoint: adapting to new international tuberculosis treatment standards with medication monitors and DOT given selectively.
Yes	Yes	Agree Keep		Direct observation and completion of treatment of tuberculosis in rural areas of China.
Yes	Yes	Agree Keep		Directly observed therapy and improved tuberculosis treatment outcomes in Thailand.
Yes	No	Disagree	Agree Remove	Directly observed therapy for tuberculosis in New York City: factors associated with refusal.
Yes	Yes	Agree Keep		Effectiveness of tuberculosis treatment.
Yes	Yes	Agree Keep		Outcome of directly observed therapy for tuberculosis in Yokohama City, Japan.
No	No	Agree Remove		Effect of directly observed preventive therapy for latent tuberculosis infection in San Francisco.
Yes	Yes	Agree Keep		A controlled comparison of directly observed therapy vs self-administered therapy for active tuberculosis in the urban United States.
No	No	Agree Remove		Directly administered antiretroviral therapy in the treatment of HIV infection: benefit or burden?
Yes	Yes	Agree Keep		[Effect of shortened directly observed treatment on compliance and cure rate of pulmonary tuberculosis].
No	No	Agree Remove		Adherence, drug use, and treatment failure in a methadone-clinic-based program of directly administered antiretroviral therapy.
Yes	Yes	Agree Keep		The role of DOTS in tuberculosis treatment and control.
Yes	Yes	Agree Keep		Improvements in treatment success rates with directly observed therapy in Rio de Janeiro City.
Yes	Yes	Agree Keep		Costs and cost-effectiveness of different DOT strategies for the treatment of tuberculosis in Pakistan. Directly Observed Treatment.
No	No	Agree Remove		New weapons in the war on tuberculosis.
No	Yes	Disagree	Agree Remove	Cost-effectiveness analysis of directly observed therapy for patients with tuberculosis at low risk for treatment default.
Yes	No	Disagree	Agree Keep	The influence of program acceptability on the effectiveness of public health policy: a study of directly observed therapy for tuberculosis.
Yes	Yes	Agree Keep		DOTS versus self administered therapy (SAT) for patients of pulmonary tuberculosis: a randomised trial at a tertiary care hospital.
Yes	Yes	Agree Keep		A pilot study of once-daily antiretroviral therapy integrated with tuberculosis directly observed therapy in a resource-limited setting.
Yes	No	Disagree	Agree Remove	Performance of primary healthcare services in tuberculosis control.
Yes	Yes	Agree Keep		Cost-effectiveness of directly observed versus self-administered therapy for tuberculosis.
Yes	No	Disagree	Agree Remove	A randomized, controlled trial of interventions to improve adherence to isoniazid therapy to prevent tuberculosis in injection drug users.
Yes	No	Disagree	Agree Remove	Transmission of Mycobacterium tuberculosis in a High School and School-Based Supervision of an Isoniazid-Rifapentine Regimen for Preventing Tuberculosis - Colorado, 2011-2012.
Yes	Yes	Agree Keep		Adherence to treatment and supervision for tuberculosis in a DOTS programme among pastoralists in Uganda.
Yes	Yes	Agree Keep		A controlled trial of three regimens of self-administered and supervised chemotherapy for pulmonary tuberculosis. B. Bacteriological report.
Yes	Yes	Agree Keep		Daily and intermittent regimens: third IUAT chemotherapy investigation. A controlled trial of three regimens of self-administered and supervised chemotherapy for pulmonary tuberculosis. Clinical aspects.
Yes	Yes	Agree Keep		A controlled trial of three regimens of self-administered and supervised chemotherapy for pulmonary tuberculosis. A. General report.
No	Yes	Disagree	Agree Keep	Doubts about DOT: antiretroviral therapy for resource-poor countries.
Yes	Yes	Agree Keep		Effectiveness of DOT for tuberculosis treatment outcomes: a prospective cohort study in Bangkok, Thailand.
No	No	Agree Remove		Potential economic viability of two proposed rifapentine-based regimens for treatment of latent tuberculosis infection.
Yes	Yes	Agree Keep		A controlled comparison of self-administered versus supervised treatment in Singapore.
Yes	Yes	Agree Keep		Study of a fully supervised programme of chemotherapy for pulmonary tuberculosis given once weekly in the continuation phase in the rural areas of Hong Kong.
No	No	Agree Remove		Safety and completion of a 4-month course of rifampicin for latent tuberculous infection in children.
No	No	Agree Remove		Costs and cost-effectiveness of four treatment regimens for latent tuberculosis infection.
Yes	Yes	Agree Keep		[Shortened directly observed treatment of pulmonary tuberculosis].
Yes	Yes	Agree Keep		Adherence to tuberculosis therapy among patients receiving home-based directly observed treatment: evidence from the United Republic of Tanzania.
Yes	Yes	Agree Keep		The cost-effectiveness of DOTS in urban Brazil.
Yes	Yes	Agree Keep		Experiences of a community-based tuberculosis treatment programme in Namibia: a comparative cohort study.
Yes	No	Disagree	Agree Keep	Community participation in primary health care (PHC) programmes: lessons from tuberculosis treatment delivery in South Africa.
No	No	Agree Remove		TB tracer teams in South Africa: knowledge, practices and challenges of tracing TB patients to improve adherence.
Yes	Yes	Agree Keep		Tuberculosis treatment outcome monitoring: Blackburn 1988-2000.
No	No	Agree Remove		Preventing drug-resistant tuberculosis with a fixed dose combination of isoniazid and rifampin.
No	No	Agree Remove		Treatment of latent tuberculosis infection: An update.
Yes	No	Disagree	Agree Keep	Pilot study of twice-weekly therapy for pulmonary tuberculosis in Taiwan.
Yes	Yes	Agree Keep		[Quousque tandem? Self administered treatment in tuberculosis].
Yes	No	Disagree	Agree Keep	Acceptance and safety of directly observed versus self-administered isoniazid preventive therapy in aboriginal peoples in British Columbia.
Yes	Yes	Agree Keep		Effectiveness of the direct observation component of DOTS for tuberculosis: a randomised controlled trial in Pakistan.
No	No	Agree Remove		Treatment of lymph node tuberculosis--a randomized clinical trial of two 6-month regimens.
Yes	Yes	Agree Keep		Randomised controlled trial of self-supervised and directly observed treatment of tuberculosis.
No	No	Agree Remove		An information management system for patients with tuberculosis: usability assessment with end-users.
Yes	No	Disagree	Agree Remove	Self-administered, standardized regimens for multidrug-resistant tuberculosis in South Korea.
No	No	Agree Remove		Linezolid: an effective, safe and cheap drug for patients failing multidrug-resistant tuberculosis treatment in India.
Yes	Yes	Agree Keep		Cost-effectiveness of directly observed chemoprophylaxis of tuberculosis among drug users at high risk for tuberculosis.
No	No	Agree Remove		Cost of tuberculosis diagnosis and treatment from the patient perspective in Lusaka, Zambia.
Yes	Yes	Agree Keep		Short-course chemotherapy for tuberculosis with mainly twice-weekly isoniazid and rifampin. Community physicians' seven-year experience with mainly outpatients.
Yes	Yes	Agree Keep		[Outcome of treating initial tuberculosis in the area south of Seville in a 5-year period (1994-1998].
Yes	No	Disagree	Agree Remove	Short-course chemotherapy for extrapulmonary tuberculosis. Nine years' experience.
No	No	Agree Remove		Overview and epidemiological assessment of the current global tuberculosis situation: with an emphasis on tuberculosis control in developing countries.
Yes	No	Disagree	Agree Keep	Managing medication compliance of tuberculosis patients in Haiti with medication monitors.
Yes	Yes	Agree Keep		Direct observation of tuberculosis treatment by supervised family members in Yasothorn Province, Thailand.
Yes	Yes	Agree Keep		Efficacy of an unsupervised ambulatory treatment regimen for smear-negative pulmonary tuberculosis and tuberculous pleural effusion in Malawi.
Yes	Yes	Agree Keep		[Results of a therapeutic trial comparing a 6-month regimen to a 12-month regimen in the treatment of pulmonary tuberculosis in the Algerian Sahara. Final report: results 3 years after the onset of treatment].
Yes	Yes	Agree Keep		Intermittent supervised treatment of tuberculosis at Green Lane Hospital, 1987-8.
No	No	Agree Remove		Twice weekly isoniazid and rifampin treatment of latent tuberculosis infection in Canadian plains Aborigines.
No	No	Agree Remove		Tuberculosis 2000: problems and solutions.
No	No	Agree Remove		Risk factors for recurrence of tuberculosis.
Yes	No	Disagree	Agree Keep	Epidemiological and clinical study of tuberculosis in the district of KolÃ­n, Czechoslovakia. Second report (1965-1972).
No	Yes	Disagree	Agree Keep	Controlled clinical trial of levamisole in short-course chemotherapy for pulmonary tuberculosis. A Kenyan/Zambian/British Medical Research Council Collaborative Study.
No	No	Agree Remove		Short-course rifamycin and pyrazinamide treatment for latent tuberculosis infection in patients with HIV infection: the 2-year experience of a comprehensive community-based program in Broward County, Florida.
No	Yes	Disagree	Agree Keep	Tuberculosis chemotherapy--developments in Singapore from 1957-1982.
No	Yes	Disagree	Agree Remove	Efficacy of an unsupervised 8-month rifampicin-containing regimen for the treatment of pulmonary tuberculosis in HIV-infected adults. Uganda-Case Western Reserve University Research Collaboration.
Yes	Yes	Agree Keep		Tuberculosis patient adherence to direct observation: results of a social study in Pakistan.
No	No	Agree Remove		Knowledge, attitude and practices regarding tuberculosis and dots among interns in delhi, India.
Yes	Yes	Agree Keep		ACONCURRENT COMPARISON OF INTERMITTENT (TWICE-WEEKLY) ISONIAZID PLUS STREPTOMYCIN AND DAILY ISONIAZID PLUS PAS IN THE DOMICILIARY TREATMENT OF PULMONARY TUBERCULOSIS; TUBERCULOSIS CHEMOTHERAPY CENTRE, MADRAS.
Yes	Yes	Agree Keep		Evaluation of a non-rifampicin continuation phase (6HE) following thrice-weekly intensive phase for the treatment of new sputum positive pulmonary tuberculosis.
Yes	Yes	Agree Keep		Controlled comparison of oral twice-weekly and oral daily isoniazid plus PAS in newly diagnosed pulmonary tuberculosis.
No	Yes	Disagree	Agree Remove	Supervised ambulatory treatment of tuberculosis with brief initial hospitalization.
Yes	Yes	Agree Keep		Concurrent comparison of an unsupervised daily oral regimen of thiacetazone plus isoniazid and a fully supervised twice-weekly regimen of streptomycin plus isoniazid in the domiciliary treatment of pulmonary tuberculosis--a co-operative investigation.
No	Yes	Disagree	Agree Remove	A prospective evaluation of antituberculosis therapy in patients with human immunodeficiency virus infection.
Yes	Yes	Agree Keep		Value of isoniazid-thiacetazone combination in unsupervised ambulatory cases of pulmonary tuberculosis.
No	No	Agree Remove		Chemotherapy of leprosy.
No	Yes	Disagree	Agree Remove	Intermittent chemotherapy for tuberculosis in an urban community.
No	No	Agree Remove		Overview and epidemiologic assessment of the current global tuberculosis situation with an emphasis on control in developing countries.
No	No	Agree Remove		[The new face of tuberculosis in the context of the tuberculosis-HIV association in Abidjan, Ivory Coast].
Yes	No	Disagree	Agree Keep	The effect of directly observed therapy on the rates of drug resistance and relapse in tuberculosis.
No	No	Agree Remove		Tuberculosis chemoprophylaxis using a liquid isoniazid-methadone admixture for drug users in methadone maintenance.
No	No	Agree Remove		Patient satisfaction with care at directly observed therapy programs for tuberculosis in New York City.
Yes	Yes	Agree Keep		Evaluation of a unified treatment regimen for all new cases of tuberculosis using guardian-based supervision.
No	No	Agree Remove		Four-month, four-drug preventive therapy for inactive pulmonary tuberculosis.
No	No	Agree Remove		BCG vaccination status of children with tuberculous meningitis and the use of unsupervised isoniazid prophylaxis.
No	No	Agree Remove		Supervised preventive therapy for latent tuberculosis infection in illegal immigrants in Italy.
Yes	Yes	Agree Keep		[Treatment outcome of patients with pulmonary tuberculosis before and after the induction of directly observed therapy (DOT)].
No	No	Agree Remove		Tracking global changes induced in the CD4 T-cell receptor repertoire by immunization with a complex antigen using short stretches of CDR3 protein sequence.
No	Yes	Disagree	Agree Remove	A novel approach to directly observed therapy for tuberculosis in an HIV-endemic area.
Yes	Yes	Agree Keep		The impact of directly-observed treatment on the epidemiology of tuberculosis in Beijing.
Yes	Yes	Agree Keep		A controlled clinical trial of oral short-course regimens in the treatment of sputum-positive pulmonary tuberculosis. Tuberculosis Research Centre.
Yes	No	Disagree	Agree Remove	Supervised and induced sputum among patients with smear-negative pulmonary tuberculosis.
No	No	Agree Remove		Drug-resistant tuberculosis: etiology, management and prevention.
No	No	Agree Remove		HIV: treating tuberculosis.
No	No	Agree Remove		Adherence to anti-tuberculosis chemoprophylaxis and treatment in children.
No	Yes	Disagree	Agree Remove	Community-based DOT-HAART accompaniment in an urban resource-poor setting.
No	Yes	Disagree	Agree Remove	Field research in humanitarian medical programmes. Treatment of a cohort of tuberculosis patients using the Manyatta regimen in a conflict zone in South Sudan.
No	No	Agree Remove		Infliximab treatment of rheumatoid arthritis and Crohn's disease.
Yes	Yes	Agree Keep		Short-course chemotherapy for tuberculous pleural effusion and culture-negative pulmonary tuberculosis.
No	No	Agree Remove		An outbreak of multi-drug-resistant tuberculosis in a London teaching hospital.
No	No	Agree Remove		Simple measures are as effective as invasive techniques in the diagnosis of pulmonary tuberculosis in Malawi.
No	Yes	Disagree	Agree Remove	Comprehensive tuberculosis control for patients at high risk for noncompliance.
Yes	Yes	Agree Keep		Tuberculosis control in remote districts of Nepal comparing patient-responsible short-course chemotherapy with long-course treatment.
Yes	Yes	Agree Keep		Controlled trial of four thrice-weekly regimens and a daily regimen all given for 6 months for pulmonary tuberculosis.
Yes	Yes	Agree Keep		Short course chemotherapy for pulmonary tuberculosis.
Yes	Yes	Agree Keep		Successful supervised ambulatory management of tuberculosis treatment failures.
Yes	Yes	Agree Keep		Tuberculosis treatment in nepal: a rapid assessment of government centers using different types of patient supervision.
No	Yes	Disagree	Agree Remove	From directly observed therapy to accompagnateurs: enhancing AIDS treatment outcomes in Haiti and in Boston.
Yes	No	Disagree	Agree Keep	The medication monitor for treating tuberculosis in the developing countries.
No	No	Agree Remove		The treatment of pulmonary tuberculosis. Current options.
Yes	No	Disagree	Agree Keep	A cost analysis of the tuberculosis control programme in Elsies River, Cape Town
Yes	No	Disagree	Agree Remove	Adherence to isoniazid preventive chemotherapy: a prospective community based study.
No	Yes	Disagree	Agree Keep	Reasons for failure in treatment of pulmonary tuberculosis in Ethiopians.
Yes	Yes	Agree Keep		Cost and cost-effectiveness of increased community and primary care facility involvement in tuberculosis care in Lilongwe District, Malawi.
Yes	Yes	Agree Keep		Randomized controlled trial of directly observed treatment (DOT) for patients with pulmonary tuberculosis in Thailand.
No	Yes	Disagree	Agree Keep	Nine-month chemotherapy for pulmonary tuberculosis.
No	No	Agree Remove		Directly observed isoniazid preventive therapy for released jail inmates.
No	No	Agree Remove		Tuberculosis in people with HIV.
Yes	Yes	Agree Keep		Can guardians supervise TB treatment as well as health workers? A study on adherence during the intensive phase.
Yes	Yes	Agree Keep		A comparison of two methods of undertaking directly observed therapy in a rural indian setting.
Yes	Yes	Agree Keep		DOT for patients with limited access to health care facilities in a hill district of eastern Nepal.
No	No	Agree Remove		The potential uses of the medication monitor in the treatment of leprosy.
0	0			0
0	0			0
0	0			0
0	0			0
0	0			0
0	0			0
0	0			0
0	0			0
0	0			0
0	0			0
0	0			0
0	0			0
0	0			0
0	0			0
0	0			0
0	0			0
0	0			0
0	0			0
0	0			0
0	0			0
0	0			0
0	0			0
0	0			0
0	0			0
0	0			0
0	0			0
0	0			0
0	0			0
0	0			0
0	0			0
0	0			0
0	0			0
0	0			0
0	0			0
0	0			0
0	0			0
0	0			0
0	0			0
0	0			0
0	0			0
0	0			0
0	0			0
0	0			0
0	0			0
0	0			0
0	0			0
0	0			0
0	0			0
0	0			0
0	0			0
0	0			0
0	0			0
0	0			0
0	0			0
0	0			0
0	0			0
0	0			0
0	0			0
0	0			0
0	0			0
0	0			0
0	0			0
0	0			0
0	0			0
0	0			0
0	0			0
0	0			0
0	0			0
0	0			0
0	0			0
0	0			0
0	0			0
0	0			0
0	0			0
0	0			0
0	0			0
0	0			0
0	0			0
0	0			0
0	0			0
0	0			0
0	0			0
0	0			0
0	0			0
0	0			0
0	0			0
0	0			0
0	0			0
0	0			0
0	0			0
0	0			0
0	0			0
0	0			0
0	0			0
0	0			0
0	0			0
0	0			0
0	0			0
0	0			0
0	0			0
0	0			0
0	0			0
0	0			0
0	0			0
0	0			0
0	0			0
0	0			0
0	0			0
0	0			0
0	0			0
0	0			0
0	0			0
0	0			0
0	0			0
0	0			0
0	0			0
0	0			0
0	0			0
0	0			0
0	0			0
0	0			0
0	0			0
0	0			0
0	0			0
0	0			0
0	0			0
0	0			0
0	0			0
0	0			0
0	0			0
0	0			0
0	0			0
0	0			0
0	0			0
0	0			0
0	0			0
0	0			0
0	0			0
0	0			0
0	0			0
0	0			0
0	0			0
0	0			0
0	0			0
0	0			0
0	0			0
0	0			0
0	0			0
0	0			0
0	0			0
0	0			0
0	0			0
0	0			0
0	0			0
0	0			0
0	0			0
0	0			0
0	0			0
0	0			0
0	0			0
0	0			0
0	0			0
0	0			0
0	0			0
0	0			0
0	0			0
0	0			0
0	0			0
0	0			0
0	0			0
0	0			0
0	0			0
0	0			0
0	0			0
0	0			0
0	0			0
0	0			0
0	0			0
0	0			0
0	0			0
0	0			0
0	0			0
0	0			0
0	0			0
0	0			0
0	0			0
0	0			0
0	0			0
0	0			0
0	0			0
0	0			0
0	0			0
0	0			0
0	0			0
0	0			0
0	0			0
0	0			0
0	0			0
0	0			0
0	0			0
0	0			0
0	0			0
0	0			0
0	0			0
0	0			0
0	0			0
0	0			0
0	0			0
0	0			0
0	0			0
0	0			0
0	0			0
0	0			0
0	0			0
0	0			0
0	0			0
0	0			0
0	0			0
0	0			0
0	0			0
0	0			0
0	0			0
0	0			0
0	0			0
0	0			0
0	0			0
0	0			0
0	0			0
0	0			0
0	0			0
0	0			0
0	0			0
0	0			0
0	0			0
0	0			0
0	0			0
0	0			0
0	0			0
0	0			0
0	0			0
0	0			0
0	0			0
0	0			0
0	0			0
0	0			0
0	0			0
0	0			0
0	0			0
0	0			0
0	0			0
0	0			0
0	0			0
0	0			0
0	0			0
0	0			0
0	0			0
0	0			0
0	0			0
0	0			0
0	0			0
0	0			0
0	0			0
0	0			0
0	0			0
0	0			0
0	0			0
0	0			0
0	0			0
0	0			0
0	0			0
0	0			0
0	0			0
0	0			0
0	0			0
0	0			0
0	0			0
0	0			0
0	0			0
0	0			0
0	0			0
0	0			0
0	0			0
0	0			0
0	0			0
0	0			0
0	0			0
0	0			0
0	0			0
0	0			0
0	0			0
0	0			0
0	0			0
0	0			0
0	0			0
0	0			0
0	0			0
0	0			0
0	0			0
0	0			0
0	0			0
0	0			0
0	0			0
0	0			0
0	0			0
0	0			0
0	0			0
0	0			0
0	0			0
0	0			0
0	0			0
0	0			0
0	0			0
0	0			0
0	0			0
0	0			0
0	0			0
0	0			0
0	0			0
0	0			0
0	0			0
0	0			0
0	0			0
0	0			0
0	0			0
0	0			0
0	0			0
0	0			0
0	0			0
0	0			0
0	0			0
0	0			0
0	0			0
0	0			0
0	0			0
0	0			0
0	0			0
0	0			0
0	0			0
0	0			0
0	0			0
0	0			0
0	0			0
0	0			0
0	0			0
0	0			0
0	0			0
0	0			0
0	0			0
0	0			0
0	0			0
0	0			0
0	0			0
0	0			0
0	0			0
0	0			0
0	0			0
0	0			0
0	0			0
0	0			0
0	0			0
0	0			0
0	0			0
0	0			0
0	0			0
0	0			0
0	0			0
0	0			0
0	0			0
0	0			0
0	0			0
0	0			0
0	0			0
0	0			0
0	0			0
0	0			0
0	0			0
0	0			0
0	0			0
0	0			0
0	0			0
0	0			0
0	0			0
0	0			0
0	0			0
0	0			0
0	0			0
0	0			0
0	0			0
0	0			0
0	0			0
0	0			0
0	0			0
0	0			0
0	0			0
0	0			0
0	0			0
0	0			0
0	0			0
0	0			0
0	0			0
0	0			0
0	0			0
0	0			0
0	0			0
0	0			0
0	0			0
0	0			0
0	0			0
0	0			0
0	0			0
0	0			0
0	0			0
0	0			0
0	0			0
0	0			0
0	0			0
0	0			0
0	0			0
0	0			0
0	0			0
0	0			0
0	0			0
0	0			0
0	0			0
0	0			0
0	0			0
0	0			0
0	0			0
0	0			0
0	0			0
0	0			0
0	0			0
0	0			0
0	0			0
0	0			0
0	0			0
0	0			0
0	0			0
0	0			0
0	0			0
0	0			0
0	0			0
0	0			0
0	0			0
0	0			0
0	0			0
0	0			0
0	0			0
0	0			0
0	0			0
0	0			0
0	0			0
0	0			0
0	0			0
0	0			0
0	0			0
0	0			0
0	0			0
0	0			0
0	0			0
0	0			0
0	0			0
0	0			0
0	0			0
0	0			0
0	0			0
0	0			0
0	0			0
0	0			0
0	0			0
0	0			0
0	0			0
0	0			0
0	0			0
0	0			0
0	0			0
0	0			0
0	0			0
0	0			0
0	0			0
0	0			0
0	0			0
0	0			0
0	0			0
0	0			0
0	0			0
0	0			0
0	0			0
0	0			0
0	0			0
0	0			0
0	0			0
0	0			0
0	0			0
0	0			0
0	0			0
0	0			0
0	0			0
0	0			0
0	0			0
0	0			0
0	0			0
0	0			0
0	0			0
0	0			0
0	0			0
0	0			0
0	0			0
0	0			0
0	0			0
0	0			0
0	0			0
0	0			0
0	0			0
0	0			0
0	0			0
0	0			0
0	0			0
0	0			0
0	0			0
0	0			0
0	0			0
0	0			0
0	0			0
0	0			0
0	0			0
0	0			0
0	0			0
0	0			0
0	0			0
0	0			0
0	0			0
0	0			0
0	0			0
0	0			0
0	0			0
0	0			0
0	0			0
0	0			0
0	0			0
0	0			0
0	0			0
0	0			0
0	0			0
0	0			0
0	0			0
0	0			0
0	0			0
0	0			0
0	0			0
0	0			0
0	0			0
0	0			0
0	0			0
0	0			0
0	0			0
0	0			0
0	0			0
0	0			0
0	0			0
0	0			0
0	0			0
0	0			0
0	0			0
0	0			0
0	0			0
0	0			0
0	0			0
0	0			0
0	0			0
0	0			0
0	0			0
0	0			0
0	0			0
0	0			0
0	0			0
0	0			0
0	0			0
0	0			0
0	0			0
0	0			0
0	0			0
0	0			0
0	0			0
0	0			0
0	0			0
0	0			0
0	0			0
0	0			0
0	0			0
0	0			0
0	0			0
0	0			0
0	0			0
0	0			0
0	0			0
0	0			0
0	0			0
0	0			0
0	0			0
0	0			0
0	0			0
0	0			0
0	0			0
0	0			0
0	0			0
0	0			0
0	0			0
0	0			0
0	0			0
0	0			0
0	0			0
0	0			0
0	0			0
0	0			0
0	0			0
0	0			0
0	0			0
0	0			0
0	0			0
0	0			0
0	0			0
0	0			0
0	0			0
0	0			0
0	0			0
0	0			0
0	0			0
0	0			0
0	0			0
0	0			0
0	0			0
0	0			0
0	0			0
0	0			0
0	0			0
0	0			0
0	0			0
0	0			0
0	0			0
0	0			0
0	0			0
0	0			0
0	0			0
0	0			0
0	0			0
0	0			0
0	0			0
0	0			0
0	0			0
0	0			0
0	0			0
0	0			0
0	0			0
0	0			0
0	0			0
0	0			0
0	0			0
0	0			0
0	0			0
0	0			0
0	0			0
0	0			0
0	0			0
0	0			0
0	0			0
0	0			0
0	0			0
0	0			0
0	0			0
0	0			0
0	0			0
0	0			0
0	0			0
0	0			0
0	0			0
0	0			0
0	0			0
0	0			0
0	0			0
0	0			0
0	0			0
0	0			0
0	0			0
0	0			0
0	0			0
0	0			0
0	0			0
0	0			0
0	0			0
0	0			0
0	0			0
0	0			0
0	0			0
0	0			0
0	0			0
0	0			0
0	0			0
0	0			0
0	0			0
0	0			0
0	0			0
0	0			0
0	0			0
0	0			0
0	0			0
0	0			0
0	0			0
0	0			0
0	0			0
0	0			0
0	0			0
0	0			0
0	0			0
0	0			0
0	0			0
0	0			0
0	0			0
0	0			0
0	0			0
0	0			0
0	0			0
0	0			0
0	0			0
0	0			0
0	0			0
0	0			0
0	0			0
0	0			0
0	0			0
0	0			0
0	0			0
0	0			0
0	0			0
0	0			0
0	0			0
0	0			0
0	0			0
0	0			0
0	0			0
0	0			0
0	0			0
0	0			0
0	0			0
0	0			0
0	0			0
0	0			0
0	0			0
0	0			0
0	0			0
0	0			0
0	0			0
0	0			0
0	0			0
0	0			0
0	0			0
0	0			0
0	0			0
0	0			0
0	0			0
0	0			0
0	0			0
0	0			0
0	0			0
0	0			0
0	0			0
0	0			0
0	0			0
0	0			0
0	0			0
0	0			0
0	0			0
0	0			0
0	0			0
0	0			0
0	0			0
0	0			0
0	0			0
0	0			0
0	0			0
0	0			0
0	0			0
0	0			0
0	0			0
0	0			0
0	0			0
0	0			0
0	0			0
0	0			0
0	0			0
0	0			0
0	0			0
0	0			0
0	0			0
0	0			0
0	0			0
0	0			0
0	0			0
0	0			0
0	0			0
0	0			0
0	0			0
0	0			0
0	0			0
0	0			0
0	0			0
0	0			0
0	0			0
0	0			0
0	0			0
0	0			0
0	0			0
0	0			0
0	0			0
0	0			0
0	0			0
0	0			0
0	0			0
0	0			0
0	0			0
0	0			0
0	0			0
0	0			0
0	0			0
0	0			0
0	0			0
0	0			0
0	0			0
0	0			0
0	0			0

## Sheet: Full Text Reviewed Brian
PubMed ID	URL of Text (type this "http://www.ncbi.nlm.nih.gov" in the broweser then add "/pubmed/#######")	Title	Status of PDF	Maria FOUND AND SAVED PDF	BRIAN FOUND AND SAVED PDF	Comments	Reject Based on Abstract	Was TB diagnosis made using microscopy or culture?	Were patients assigned to either DOT or SAT?	Where patients treated with short-course chemotherapy?	Were patients evaluated for treatment failure during the study?	Is the studies design a randomized controlled trials or prospective cohort?	Are Children Included (age<12years) in the study?	Are Patients with Extra-pulmonary TB Included?	Did the study included specialized re-treatment regimens or biased assignment of patients receiving re-treatment?	Is the study design retrospective?	Include Study In Analysis	Comments Notes	Title
PMID:26022367 | PMCID:PMC4460720	/pubmed/26022367	Directly observed therapy for treating tuberculosis.	Found	No	Yes	Meta-Analysis review bib	Yes										No		Directly observed therapy for treating tuberculosis.
PMID:23487389 | PMCID:PMC3669525	/pubmed/23487389	A meta-analysis of self-administered vs directly observed therapy effect on microbiologic failure, relapse, and acquired drug resistance in tuberculosis patients.	Found	No	Yes	Meta-Analysis review bib	Yes										No		A meta-analysis of self-administered vs directly observed therapy effect on microbiologic failure, relapse, and acquired drug resistance in tuberculosis patients.
PMID:23528071	/pubmed/23528071	Modified directly observed treatment for tuberculosis versus self-administered therapy: an observational study in rural Greece.	Found	No	Yes	Case-Control Study	Yes										No		Modified directly observed treatment for tuberculosis versus self-administered therapy: an observational study in rural Greece.
PMID:25741933	/pubmed/25741933	An integrated review of directly observed therapy for tuberculosis in Latin America.	Found	No	Yes	Review (review bib)	Yes										No		An integrated review of directly observed therapy for tuberculosis in Latin America.
PMID:24651176 | PMCID:PMC3961301	/pubmed/24651176	Directly-observed and self-administered tuberculosis treatment in a chronic, low-intensity conflict setting in India.	Found	No	Yes	Retrospective	Yes										No		Directly-observed and self-administered tuberculosis treatment in a chronic, low-intensity conflict setting in India.
PMID:25302217 | PMCID:PMC4190739	/pubmed/25302217	Comparison of Directly Observed Treatment Short Course (DOTS) with Self-Administered Therapy in Pulmonary Tuberculosis in Udupi District of Southern India.	Found	No	Yes	Retrospective	Yes										No		Comparison of Directly Observed Treatment Short Course (DOTS) with Self-Administered Therapy in Pulmonary Tuberculosis in Udupi District of Southern India.
PMID:24278152 | PMCID:PMC3838349	/pubmed/24278152	Directly observed therapy reduces tuberculosis-specific mortality: a population-based follow-up study in Taipei, Taiwan.	Found	No	Yes	Retrospective	Yes										No		Directly observed therapy reduces tuberculosis-specific mortality: a population-based follow-up study in Taipei, Taiwan.
PMID:22187879	/pubmed/22187879	[Implementation status of community Directly Observed Therapy Short-course (dots) practice in medical facilities designated for tuberculosis treatment in the Tama area].	Found	No	Yes	Cross Sectional	Yes										No		[Implementation status of community Directly Observed Therapy Short-course (dots) practice in medical facilities designated for tuberculosis treatment in the Tama area].
PMID:24639343	/pubmed/24639343	Self-administered treatment for tuberculosis among pastoralists in rural Ethiopia: how well does it work?	Found	No	Yes	No Comparison Group	Yes										No		Self-administered treatment for tuberculosis among pastoralists in rural Ethiopia: how well does it work?
PMID:21103344 | PMCID:PMC2984447	/pubmed/21103344	Patients' costs and cost-effectiveness of tuberculosis treatment in DOTS and non-DOTS facilities in Rio de Janeiro, Brazil.	Found	No	Yes	Cost analysis (review bib)	Yes										No		Patients' costs and cost-effectiveness of tuberculosis treatment in DOTS and non-DOTS facilities in Rio de Janeiro, Brazil.
PMID:12150475	/pubmed/12150475	Directly observed therapy (DOT) is not the entire answer: an operational cohort analysis.	Found	No	Yes	Retrospective	Yes										No		Directly observed therapy (DOT) is not the entire answer: an operational cohort analysis.
PMID:22265067	/pubmed/22265067	Cost-effectiveness of various tuberculosis control strategies in Thailand.	Found	No	Yes	Cost analysis need look at reference 12	Yes										No		Cost-effectiveness of various tuberculosis control strategies in Thailand.
PMID:21152708	/pubmed/21152708	DOTS in primary care units in the city of Rio de Janeiro, Southeastern Brazil.	Found	No	Yes	Retrospective	Yes										No		DOTS in primary care units in the city of Rio de Janeiro, Southeastern Brazil.
PMID:22236917 | PMCID:PMC3289585	/pubmed/22236917	DOT associated with reduced all-cause mortality among tuberculosis patients in Taipei, Taiwan, 2006-2008.	Found	No	Yes	Retrospective	Yes										No		DOT associated with reduced all-cause mortality among tuberculosis patients in Taipei, Taiwan, 2006-2008.
PMID:9228359	/pubmed/9228359	A cost-effectiveness analysis of directly observed therapy vs self-administered therapy for treatment of tuberculosis.	Found	No	Yes	Cost analysis (review bib)	Yes										No		A cost-effectiveness analysis of directly observed therapy vs self-administered therapy for treatment of tuberculosis.
PMID:16625579	/pubmed/16625579	Directly observed therapy for treating tuberculosis.	Found	No	Yes	Review (review bib)	Yes										No		Directly observed therapy for treating tuberculosis.
PMID:12535470	/pubmed/12535470	Directly observed therapy for treating tuberculosis.	Found	No	Yes	Review (review bib)	Yes										No		Directly observed therapy for treating tuberculosis.
PMID:16499264	/pubmed/16499264	Directly observed treatment for tuberculosis in pharmacies compared with self-administered therapy in Spain.	Found	No	Yes	Retrospective and special population	Yes										No		Directly observed treatment for tuberculosis in pharmacies compared with self-administered therapy in Spain.
PMID:10449895	/pubmed/10449895	Directly observed therapy, short-course: the best way to prevent multidrug-resistant tuberculosis.	Found	No	Yes	Review need to review refferences	Yes										No		Directly observed therapy, short-course: the best way to prevent multidrug-resistant tuberculosis.
PMID:12588009	/pubmed/12588009	An exploration of the concept of directly observed treatment (DOT) for tuberculosis patients: from a uniform to a customised approach.	Found	No	Yes	None of the required outcomes	Yes										No		An exploration of the concept of directly observed treatment (DOT) for tuberculosis patients: from a uniform to a customised approach.
PMID:15184210	/pubmed/15184210	Tuberculosis treatment outcomes: directly observed therapy compared with self-administered therapy.	Found	No	Yes	Biased Assigment	No	Yes	No	Yes	Yes	Yes	No	No	Yes	No	No	Biased Assignment to DOT group for low compliance individuals	Tuberculosis treatment outcomes: directly observed therapy compared with self-administered therapy.
PMID:17352094	/pubmed/17352094	Results of directly observed treatment for tuberculosis in Ensenada, Mexico: not all DOTS programs are created equally.	Found	No	Yes	Retrospective	Yes										No		Results of directly observed treatment for tuberculosis in Ensenada, Mexico: not all DOTS programs are created equally.
PMID:9544769	/pubmed/9544769	Directly observed therapy for treatment completion of pulmonary tuberculosis: Consensus Statement of the Public Health Tuberculosis Guidelines Panel.	Found	No	Yes	Review (review bib)	Yes										No		Directly observed therapy for treatment completion of pulmonary tuberculosis: Consensus Statement of the Public Health Tuberculosis Guidelines Panel.
PMID:19286750	/pubmed/19286750	Direct observation and completion of treatment of tuberculosis in rural areas of China.	Found	No	Yes	Retrospective	Yes										No		Direct observation and completion of treatment of tuberculosis in rural areas of China.
PMID:18769479 | PMCID:PMC2518105	/pubmed/18769479	Directly observed therapy and improved tuberculosis treatment outcomes in Thailand.	Found	No	Yes	Data on non-children and non-HIV is available	No	Yes	No	Yes	Yes	Yes	Yes	No	No	No	No	Includes Children and HIV positive	Directly observed therapy and improved tuberculosis treatment outcomes in Thailand.
PMID:22964935	/pubmed/22964935	Effectiveness of tuberculosis treatment.	Found	No	Yes	Restrospective	Yes										No		Effectiveness of tuberculosis treatment.
PMID:12921148	/pubmed/12921148	Outcome of directly observed therapy for tuberculosis in Yokohama City, Japan.	Found	No	Yes	Prospective non-parralle design	No	Yes	No	Yes	Yes		No	No	Unsure	No	Yes	May need further review but is strong canidate	Outcome of directly observed therapy for tuberculosis in Yokohama City, Japan.
PMID:9823995	/pubmed/9823995	A controlled comparison of directly observed therapy vs self-administered therapy for active tuberculosis in the urban United States.	Found	No	Yes	Retrosopective	Yes										No		A controlled comparison of directly observed therapy vs self-administered therapy for active tuberculosis in the urban United States.
PMID:15022881	/pubmed/15022881	[Effect of shortened directly observed treatment on compliance and cure rate of pulmonary tuberculosis].	Found	No	Yes	Abstract not sufficent for Y/N article is in spanish	No											Main article in spanish Maria and I will have to meet	[Effect of shortened directly observed treatment on compliance and cure rate of pulmonary tuberculosis].
PMID:14720002	/pubmed/14720002	The role of DOTS in tuberculosis treatment and control.	Found	No	Yes	Review	Yes										No		The role of DOTS in tuberculosis treatment and control.
PMID:16776458	/pubmed/16776458	Improvements in treatment success rates with directly observed therapy in Rio de Janeiro City.	Found	No	Yes	Retrospective	No									Yes	No		Improvements in treatment success rates with directly observed therapy in Rio de Janeiro City.
PMID:12000778	/pubmed/12000778	Costs and cost-effectiveness of different DOT strategies for the treatment of tuberculosis in Pakistan. Directly Observed Treatment.	Found	No	Yes	Walley et al 2001 is the data we need	Yes										No		Costs and cost-effectiveness of different DOT strategies for the treatment of tuberculosis in Pakistan. Directly Observed Treatment.
PMID:9518978 | PMCID:PMC1508357	/pubmed/9518978	The influence of program acceptability on the effectiveness of public health policy: a study of directly observed therapy for tuberculosis.	Found	No	Yes	No outcomes	Yes										No		The influence of program acceptability on the effectiveness of public health policy: a study of directly observed therapy for tuberculosis.
PMID:12508627	/pubmed/12508627	DOTS versus self administered therapy (SAT) for patients of pulmonary tuberculosis: a randomised trial at a tertiary care hospital.	Found	No	Yes		No	Yes	Yes		Yes	Yes	Unsure	No		No	Yes	This would be one missed from the original study	DOTS versus self administered therapy (SAT) for patients of pulmonary tuberculosis: a randomised trial at a tertiary care hospital.
PMID:15220699	/pubmed/15220699	A pilot study of once-daily antiretroviral therapy integrated with tuberculosis directly observed therapy in a resource-limited setting.	Found	No	Yes	Included only HIV+ cases	Yes										No		A pilot study of once-daily antiretroviral therapy integrated with tuberculosis directly observed therapy in a resource-limited setting.
PMID:8887600	/pubmed/8887600	Cost-effectiveness of directly observed versus self-administered therapy for tuberculosis.	Found	No	Yes	Cost analysis reviewed data source	Yes										No		Cost-effectiveness of directly observed versus self-administered therapy for tuberculosis.
PMID:24902555	/pubmed/24902555	Adherence to treatment and supervision for tuberculosis in a DOTS programme among pastoralists in Uganda.	Found	No	Yes	Cross Sectional	Yes										No		Adherence to treatment and supervision for tuberculosis in a DOTS programme among pastoralists in Uganda.
PMID:4916797	/pubmed/4916797	A controlled trial of three regimens of self-administered and supervised chemotherapy for pulmonary tuberculosis. B. Bacteriological report.	Found	Yes		Biologic Assay study	Yes										No		A controlled trial of three regimens of self-administered and supervised chemotherapy for pulmonary tuberculosis. B. Bacteriological report.
PMID:4193293	/pubmed/4193293	Daily and intermittent regimens: third IUAT chemotherapy investigation. A controlled trial of three regimens of self-administered and supervised chemotherapy for pulmonary tuberculosis. Clinical aspects.	Found	Yes		Wrong Drugs	Yes										No		Daily and intermittent regimens: third IUAT chemotherapy investigation. A controlled trial of three regimens of self-administered and supervised chemotherapy for pulmonary tuberculosis. Clinical aspects.
PMID:4195346	/pubmed/4195346	A controlled trial of three regimens of self-administered and supervised chemotherapy for pulmonary tuberculosis. A. General report.	Found	Yes		Wrong Drugs	Yes										No		A controlled trial of three regimens of self-administered and supervised chemotherapy for pulmonary tuberculosis. A. General report.
PMID:12799560	/pubmed/12799560	Doubts about DOT: antiretroviral therapy for resource-poor countries.	Found	No	Yes	Review did look at cited studies only 14 may be of interest	Yes										No		Doubts about DOT: antiretroviral therapy for resource-poor countries.
PMID:17609051	/pubmed/17609051	Effectiveness of DOT for tuberculosis treatment outcomes: a prospective cohort study in Bangkok, Thailand.	Found	No	Yes		No	Yes	No	Yes	Yes	Yes	No	No	Unsure	No	Yes	Risk of bias may be high	Effectiveness of DOT for tuberculosis treatment outcomes: a prospective cohort study in Bangkok, Thailand.
PMID:4672043	/pubmed/4672043	A controlled comparison of self-administered versus supervised treatment in Singapore.	Found	Yes		Wrong Drugs not short course	Yes										No	In the science library 4th floor RC306.I56	A controlled comparison of self-administered versus supervised treatment in Singapore.
PMID:6730009	/pubmed/6730009	Study of a fully supervised programme of chemotherapy for pulmonary tuberculosis given once weekly in the continuation phase in the rural areas of Hong Kong.	Found	No	Yes	Not Short Course	Yes										No		Study of a fully supervised programme of chemotherapy for pulmonary tuberculosis given once weekly in the continuation phase in the rural areas of Hong Kong.
PMID:9670789	/pubmed/9670789	[Shortened directly observed treatment of pulmonary tuberculosis].	Found	No	Yes	Need to find full text in spanish	No												[Shortened directly observed treatment of pulmonary tuberculosis].
PMID:23284782 | PMCID:PMC3526644	/pubmed/23284782	Adherence to tuberculosis therapy among patients receiving home-based directly observed treatment: evidence from the United Republic of Tanzania.	Found	No	Yes	Cross-sectional	Yes										No		Adherence to tuberculosis therapy among patients receiving home-based directly observed treatment: evidence from the United Republic of Tanzania.
PMID:17217126	/pubmed/17217126	The cost-effectiveness of DOTS in urban Brazil.	Found	No	Yes	No data math model	Yes										No		The cost-effectiveness of DOTS in urban Brazil.
PMID:18995854	/pubmed/18995854	Experiences of a community-based tuberculosis treatment programme in Namibia: a comparative cohort study.	Found	No	Yes	Wrong comparision groups	Yes										No		Experiences of a community-based tuberculosis treatment programme in Namibia: a comparative cohort study.
PMID:12789110 | PMCID:PMC2141563	/pubmed/12789110	Community participation in primary health care (PHC) programmes: lessons from tuberculosis treatment delivery in South Africa.	Found	No	Yes	Needed data is not in paper Author has been email waiting on reply	No	Yes	No	Yes	Yes	Yes	No	No	Unsure	No	Yes	Emailed Corresponding Author	Community participation in primary health care (PHC) programmes: lessons from tuberculosis treatment delivery in South Africa.
PMID:12150476	/pubmed/12150476	Tuberculosis treatment outcome monitoring: Blackburn 1988-2000.	Found	No	Yes	Retrospective	Yes										No		Tuberculosis treatment outcome monitoring: Blackburn 1988-2000.
PMID:21742247	/pubmed/21742247	Pilot study of twice-weekly therapy for pulmonary tuberculosis in Taiwan.	Found	No	Yes	No SAT comparision group	Yes										No		Pilot study of twice-weekly therapy for pulmonary tuberculosis in Taiwan.
PMID:16433488	/pubmed/16433488	[Quousque tandem? Self administered treatment in tuberculosis].	Found	No	Yes	In Spanish													[Quousque tandem? Self administered treatment in tuberculosis].
PMID:9869112	/pubmed/9869112	Acceptance and safety of directly observed versus self-administered isoniazid preventive therapy in aboriginal peoples in British Columbia.	Found	No	Yes	Looking at preventative treatment	Yes										No		Acceptance and safety of directly observed versus self-administered isoniazid preventive therapy in aboriginal peoples in British Columbia.
PMID:11247549	/pubmed/11247549	Effectiveness of the direct observation component of DOTS for tuberculosis: a randomised controlled trial in Pakistan.	Found	No	Yes		No	Yes	Yes	Yes	Yes	Yes	No	Unsure	No	No	Yes		Effectiveness of the direct observation component of DOTS for tuberculosis: a randomised controlled trial in Pakistan.
PMID:9802271	/pubmed/9802271	Randomised controlled trial of self-supervised and directly observed treatment of tuberculosis.	Found	No	Yes		No	Yes	Yes	Yes	Yes	Yes	No	No	No	No	Yes		Randomised controlled trial of self-supervised and directly observed treatment of tuberculosis.
PMID:9661818	/pubmed/9661818	Cost-effectiveness of directly observed chemoprophylaxis of tuberculosis among drug users at high risk for tuberculosis.	Found	No	Yes	Prevention Study	Yes										No		Cost-effectiveness of directly observed chemoprophylaxis of tuberculosis among drug users at high risk for tuberculosis.
PMID:6431810	/pubmed/6431810	Short-course chemotherapy for tuberculosis with mainly twice-weekly isoniazid and rifampin. Community physicians' seven-year experience with mainly outpatients.	Found	No	Yes	No comparision	Yes										No		Short-course chemotherapy for tuberculosis with mainly twice-weekly isoniazid and rifampin. Community physicians' seven-year experience with mainly outpatients.
PMID:11412502	/pubmed/11412502	[Outcome of treating initial tuberculosis in the area south of Seville in a 5-year period (1994-1998].	Found	No	Yes	Article is in Spanish													[Outcome of treating initial tuberculosis in the area south of Seville in a 5-year period (1994-1998].
PMID:11936740	/pubmed/11936740	Managing medication compliance of tuberculosis patients in Haiti with medication monitors.	Found	No	Yes	No group meeting the DOT definition	Yes										No		Managing medication compliance of tuberculosis patients in Haiti with medication monitors.
PMID:10599008	/pubmed/10599008	Direct observation of tuberculosis treatment by supervised family members in Yasothorn Province, Thailand.	Found	No	Yes	Retrospective	Yes										No		Direct observation of tuberculosis treatment by supervised family members in Yasothorn Province, Thailand.
PMID:10331729	/pubmed/10331729	Efficacy of an unsupervised ambulatory treatment regimen for smear-negative pulmonary tuberculosis and tuberculous pleural effusion in Malawi.	Found	No	Yes	Smear negative	Yes										No		Efficacy of an unsupervised ambulatory treatment regimen for smear-negative pulmonary tuberculosis and tuberculous pleural effusion in Malawi.
PMID:3726263	/pubmed/3726263	[Results of a therapeutic trial comparing a 6-month regimen to a 12-month regimen in the treatment of pulmonary tuberculosis in the Algerian Sahara. Final report: results 3 years after the onset of treatment].	Found	No	Yes	No comparision between SAT and DOT	Yes										No		[Results of a therapeutic trial comparing a 6-month regimen to a 12-month regimen in the treatment of pulmonary tuberculosis in the Algerian Sahara. Final report: results 3 years after the onset of treatment].
PMID:1620501	/pubmed/1620501	Intermittent supervised treatment of tuberculosis at Green Lane Hospital, 1987-8.	Found	No	Yes	No comparision between SAT and DOT	Yes										No		Intermittent supervised treatment of tuberculosis at Green Lane Hospital, 1987-8.
PMID:4549043 | PMCID:PMC2366257	/pubmed/4549043	Epidemiological and clinical study of tuberculosis in the district of KolÃ­n, Czechoslovakia. Second report (1965-1972).	Found	No	Yes	No comparision between SAT and DOT	Yes										No		Epidemiological and clinical study of tuberculosis in the district of KolÃ­n, Czechoslovakia. Second report (1965-1972).
PMID:2508527	/pubmed/2508527	Controlled clinical trial of levamisole in short-course chemotherapy for pulmonary tuberculosis. A Kenyan/Zambian/British Medical Research Council Collaborative Study.	Found	No	Yes	No comparision between SAT and DOT	Yes										No		Controlled clinical trial of levamisole in short-course chemotherapy for pulmonary tuberculosis. A Kenyan/Zambian/British Medical Research Council Collaborative Study.
PMID:6753717	/pubmed/6753717	Tuberculosis chemotherapy--developments in Singapore from 1957-1982.	Found	No	Yes	No comparision between SAT and DOT	Yes										No		Tuberculosis chemotherapy--developments in Singapore from 1957-1982.
PMID:16183735	/pubmed/16183735	Tuberculosis patient adherence to direct observation: results of a social study in Pakistan.	Found	No	Yes	Based on Walley et al 2001 Study	Yes										No		Tuberculosis patient adherence to direct observation: results of a social study in Pakistan.
PMID:14253243 | PMCID:PMC2555171	/pubmed/14253243	ACONCURRENT COMPARISON OF INTERMITTENT (TWICE-WEEKLY) ISONIAZID PLUS STREPTOMYCIN AND DAILY ISONIAZID PLUS PAS IN THE DOMICILIARY TREATMENT OF PULMONARY TUBERCULOSIS; TUBERCULOSIS CHEMOTHERAPY CENTRE, MADRAS.	Found	No	Yes	Wrong drugs	Yes										No		ACONCURRENT COMPARISON OF INTERMITTENT (TWICE-WEEKLY) ISONIAZID PLUS STREPTOMYCIN AND DAILY ISONIAZID PLUS PAS IN THE DOMICILIARY TREATMENT OF PULMONARY TUBERCULOSIS; TUBERCULOSIS CHEMOTHERAPY CENTRE, MADRAS.
PMID:17575680	/pubmed/17575680	Evaluation of a non-rifampicin continuation phase (6HE) following thrice-weekly intensive phase for the treatment of new sputum positive pulmonary tuberculosis.	Found	No	Yes	No comparision between SAT and DOT	Yes										No		Evaluation of a non-rifampicin continuation phase (6HE) following thrice-weekly intensive phase for the treatment of new sputum positive pulmonary tuberculosis.
PMID:4633061 | PMCID:PMC1588982	/pubmed/4633061	Controlled comparison of oral twice-weekly and oral daily isoniazid plus PAS in newly diagnosed pulmonary tuberculosis.	Found	No	Yes	Wrong drugs	Yes										No		Controlled comparison of oral twice-weekly and oral daily isoniazid plus PAS in newly diagnosed pulmonary tuberculosis.
PMID:4143180	/pubmed/4143180	Concurrent comparison of an unsupervised daily oral regimen of thiacetazone plus isoniazid and a fully supervised twice-weekly regimen of streptomycin plus isoniazid in the domiciliary treatment of pulmonary tuberculosis--a co-operative investigation.	Found	Yes		Wrong drugs	Yes										No		Concurrent comparison of an unsupervised daily oral regimen of thiacetazone plus isoniazid and a fully supervised twice-weekly regimen of streptomycin plus isoniazid in the domiciliary treatment of pulmonary tuberculosis--a co-operative investigation.
PMID:4169024	/pubmed/4169024	Value of isoniazid-thiacetazone combination in unsupervised ambulatory cases of pulmonary tuberculosis.	Found	Yes		Wrong drugs	Yes										No		Value of isoniazid-thiacetazone combination in unsupervised ambulatory cases of pulmonary tuberculosis.
PMID:8139628	/pubmed/8139628	The effect of directly observed therapy on the rates of drug resistance and relapse in tuberculosis.	Found	No	Yes	Retrospective	Yes										No		The effect of directly observed therapy on the rates of drug resistance and relapse in tuberculosis.
PMID:10777082	/pubmed/10777082	Evaluation of a unified treatment regimen for all new cases of tuberculosis using guardian-based supervision.	Found	No	Yes	No SAT Group	Yes										No		Evaluation of a unified treatment regimen for all new cases of tuberculosis using guardian-based supervision.
PMID:19048942	/pubmed/19048942	[Treatment outcome of patients with pulmonary tuberculosis before and after the induction of directly observed therapy (DOT)].	Found	No	Yes	Retrospective	Yes										No		[Treatment outcome of patients with pulmonary tuberculosis before and after the induction of directly observed therapy (DOT)].
PMID:11055756	/pubmed/11055756	The impact of directly-observed treatment on the epidemiology of tuberculosis in Beijing.	Found	No	Yes	No Comparision Between SAT and DOT	Yes										No		The impact of directly-observed treatment on the epidemiology of tuberculosis in Beijing.
PMID:9487448	/pubmed/9487448	A controlled clinical trial of oral short-course regimens in the treatment of sputum-positive pulmonary tuberculosis. Tuberculosis Research Centre.	Found	No	Yes	Different treatment regimens for SAT and DOT	Yes										No		A controlled clinical trial of oral short-course regimens in the treatment of sputum-positive pulmonary tuberculosis. Tuberculosis Research Centre.
PMID:7718842	/pubmed/7718842	Short-course chemotherapy for tuberculous pleural effusion and culture-negative pulmonary tuberculosis.	Found	No	Yes	Retrospective	Yes										No		Short-course chemotherapy for tuberculous pleural effusion and culture-negative pulmonary tuberculosis.
PMID:9487447	/pubmed/9487447	Tuberculosis control in remote districts of Nepal comparing patient-responsible short-course chemotherapy with long-course treatment.	Found	No	Yes	No Comparision Between SAT and DOT	Yes										No		Tuberculosis control in remote districts of Nepal comparing patient-responsible short-course chemotherapy with long-course treatment.
PMID:6109855	/pubmed/6109855	Controlled trial of four thrice-weekly regimens and a daily regimen all given for 6 months for pulmonary tuberculosis.	Found	No	Yes	No Comparision Between SAT and DOT	Yes										No		Controlled trial of four thrice-weekly regimens and a daily regimen all given for 6 months for pulmonary tuberculosis.
PMID:1947365	/pubmed/1947365	Short course chemotherapy for pulmonary tuberculosis.	Found	No	Yes	No Comparision Between SAT and DOT	Yes										No		Short course chemotherapy for pulmonary tuberculosis.
PMID:7059091	/pubmed/7059091	Successful supervised ambulatory management of tuberculosis treatment failures.	Found	No	Yes	No Comparision Between SAT and DOT	Yes										No		Successful supervised ambulatory management of tuberculosis treatment failures.
PMID:11605884	/pubmed/11605884	Tuberculosis treatment in nepal: a rapid assessment of government centers using different types of patient supervision.	Found	No	Yes	Author has been emailed waiting on reply	No	Yes	No	Yes	Yes	Yes	Yes	Yes	No	No	Yes	The yes is depedent on getting the individual level data from the author	Tuberculosis treatment in nepal: a rapid assessment of government centers using different types of patient supervision.
PMID:494382	/pubmed/494382	The medication monitor for treating tuberculosis in the developing countries.	Found	Yes		No Comparision Between SAT and DOT	Yes										No		The medication monitor for treating tuberculosis in the developing countries.
PMID:9608310	/pubmed/9608310	A cost analysis of the tuberculosis control programme in Elsies River, Cape Town	Found	No	Yes	Cost analysis data from Other included study	Yes										No		A cost analysis of the tuberculosis control programme in Elsies River, Cape Town
PMID:6428015	/pubmed/6428015	Reasons for failure in treatment of pulmonary tuberculosis in Ethiopians.	Found	No	Yes	No Comparision Between SAT and DOT	Yes										No		Reasons for failure in treatment of pulmonary tuberculosis in Ethiopians.
PMID:12971652	/pubmed/12971652	Cost and cost-effectiveness of increased community and primary care facility involvement in tuberculosis care in Lilongwe District, Malawi.	Found	No	Yes	Cost analysis data from Other included Study	Yes										No		Cost and cost-effectiveness of increased community and primary care facility involvement in tuberculosis care in Lilongwe District, Malawi.
PMID:10696421	/pubmed/10696421	Randomized controlled trial of directly observed treatment (DOT) for patients with pulmonary tuberculosis in Thailand.	Found	No	Yes	Abstract only	No	Yes	Yes	Yes	Yes	Yes	Unsure	Unsure	Unsure	No	Yes	Need full text to confirm unsures	Randomized controlled trial of directly observed treatment (DOT) for patients with pulmonary tuberculosis in Thailand.
PMID:7036353	/pubmed/7036353	Nine-month chemotherapy for pulmonary tuberculosis.	Found	No	Yes	No Comparision Between SAT and DOT	Yes										No		Nine-month chemotherapy for pulmonary tuberculosis.
PMID:11573895	/pubmed/11573895	Can guardians supervise TB treatment as well as health workers? A study on adherence during the intensive phase.	Found	No	Yes	No Comparision Between SAT and DOT	Yes										No		Can guardians supervise TB treatment as well as health workers? A study on adherence during the intensive phase.
PMID:15675553	/pubmed/15675553	A comparison of two methods of undertaking directly observed therapy in a rural indian setting.	Found	No	Yes	No Comparision Between SAT and DOT	Yes										No		A comparison of two methods of undertaking directly observed therapy in a rural indian setting.
PMID:11495264	/pubmed/11495264	DOT for patients with limited access to health care facilities in a hill district of eastern Nepal.	Found	No	Yes	No Comparision Between SAT and DOT	Yes										No		DOT for patients with limited access to health care facilities in a hill district of eastern Nepal.

## Sheet: Full Text Reviewed Maria
PubMed ID	URL of Text (type this "http://www.ncbi.nlm.nih.gov" in the broweser then add "/pubmed/#######")	Title	Status of PDF	Brian FOUND AND SAVED PDF	I FOUND AND SAVED PDF	Comments	Reject Based on Abstract	Was TB diagnosis made using microscopy or culture?	Were patients assigned to either DOT or SAT?	Where patients treated with short-course chemotherapy?	Were patients evaluated for treatment failure during the study?	Is the studies design a randomized controlled trials or prospective cohort?	Are Children Included (age<12years) in the study?	Are Patients with Extra-pulmonary TB Included?	Did the study included specialized re-treatment regimens or biased assignment of patients receiving re-treatment?	Is the study design retrospective?	Include Study In Analysis	Comments Notes	Title
PMID:26022367 | PMCID:PMC4460720	/pubmed/26022367	Directly observed therapy for treating tuberculosis.	Found	Yes		Review	Yes										No		Directly observed therapy for treating tuberculosis.
PMID:23487389 | PMCID:PMC3669525	/pubmed/23487389	A meta-analysis of self-administered vs directly observed therapy effect on microbiologic failure, relapse, and acquired drug resistance in tuberculosis patients.	Found	Yes		Review	Yes										No		A meta-analysis of self-administered vs directly observed therapy effect on microbiologic failure, relapse, and acquired drug resistance in tuberculosis patients.
PMID:23528071	/pubmed/23528071	Modified directly observed treatment for tuberculosis versus self-administered therapy: an observational study in rural Greece.	Found	Yes		Case-control study	Yes										No	Case-control study	Modified directly observed treatment for tuberculosis versus self-administered therapy: an observational study in rural Greece.
PMID:25741933	/pubmed/25741933	An integrated review of directly observed therapy for tuberculosis in Latin America.	Found	Yes		Review	Yes										No	I checked the quantitative studies, in particular 3. There was a cohort study but related to adherence, other was more like a review. The third one I will like to discuss with Brian. Community DOT for tuberculosis in a Brazilian favela: comparison with a clinic mode	An integrated review of directly observed therapy for tuberculosis in Latin America.
PMID:24651176 | PMCID:PMC3961301	/pubmed/24651176	Directly-observed and self-administered tuberculosis treatment in a chronic, low-intensity conflict setting in India.	Found	Yes		Special pop	Yes										No	Special population	Directly-observed and self-administered tuberculosis treatment in a chronic, low-intensity conflict setting in India.
PMID:25302217 | PMCID:PMC4190739	/pubmed/25302217	Comparison of Directly Observed Treatment Short Course (DOTS) with Self-Administered Therapy in Pulmonary Tuberculosis in Udupi District of Southern India.	Found	Yes		Retrospective	Yes										No	Retrospective	Comparison of Directly Observed Treatment Short Course (DOTS) with Self-Administered Therapy in Pulmonary Tuberculosis in Udupi District of Southern India.
PMID:24278152 | PMCID:PMC3838349	/pubmed/24278152	Directly observed therapy reduces tuberculosis-specific mortality: a population-based follow-up study in Taipei, Taiwan.	Found	Yes		Retrospective	Yes										No	Retrospective	Directly observed therapy reduces tuberculosis-specific mortality: a population-based follow-up study in Taipei, Taiwan.
PMID:22187879	/pubmed/22187879	[Implementation status of community Directly Observed Therapy Short-course (dots) practice in medical facilities designated for tuberculosis treatment in the Tama area].	Found	Yes		Cross-sectional study	Yes										No	Not related to the question, cross-sectional	[Implementation status of community Directly Observed Therapy Short-course (dots) practice in medical facilities designated for tuberculosis treatment in the Tama area].
PMID:24639343	/pubmed/24639343	Self-administered treatment for tuberculosis among pastoralists in rural Ethiopia: how well does it work?	Found	Yes		No control group	Yes										No	The researchers used a modified SAT	Self-administered treatment for tuberculosis among pastoralists in rural Ethiopia: how well does it work?
PMID:21103344 | PMCID:PMC2984447	/pubmed/21103344	Patients' costs and cost-effectiveness of tuberculosis treatment in DOTS and non-DOTS facilities in Rio de Janeiro, Brazil.	Found	Yes			Yes										No	Cost-effective study, not related to our question	Patients' costs and cost-effectiveness of tuberculosis treatment in DOTS and non-DOTS facilities in Rio de Janeiro, Brazil.
PMID:12150475	/pubmed/12150475	Directly observed therapy (DOT) is not the entire answer: an operational cohort analysis.	Found	Yes		Retrospective design	Yes										No		Directly observed therapy (DOT) is not the entire answer: an operational cohort analysis.
PMID:22265067	/pubmed/22265067	Cost-effectiveness of various tuberculosis control strategies in Thailand.	Found	Yes		Cost-effective study	Yes										No		Cost-effectiveness of various tuberculosis control strategies in Thailand.
PMID:21152708	/pubmed/21152708	DOTS in primary care units in the city of Rio de Janeiro, Southeastern Brazil.	Found	Yes		Retrospective design	Yes										No		DOTS in primary care units in the city of Rio de Janeiro, Southeastern Brazil.
PMID:22236917 | PMCID:PMC3289585	/pubmed/22236917	DOT associated with reduced all-cause mortality among tuberculosis patients in Taipei, Taiwan, 2006-2008.	Found	Yes		Retrospective design	Yes										No		DOT associated with reduced all-cause mortality among tuberculosis patients in Taipei, Taiwan, 2006-2008.
PMID:9228359	/pubmed/9228359	A cost-effectiveness analysis of directly observed therapy vs self-administered therapy for treatment of tuberculosis.	Found	Yes		Cost-effective study. Effectiviness data come from a retrospective study	Yes										No		A cost-effectiveness analysis of directly observed therapy vs self-administered therapy for treatment of tuberculosis.
PMID:16625579	/pubmed/16625579	Directly observed therapy for treating tuberculosis.	Found	Yes		Review	Yes										No		Directly observed therapy for treating tuberculosis.
PMID:12535470	/pubmed/12535470	Directly observed therapy for treating tuberculosis.	Found	Yes		Review	Yes										No		Directly observed therapy for treating tuberculosis.
PMID:16499264	/pubmed/16499264	Directly observed treatment for tuberculosis in pharmacies compared with self-administered therapy in Spain.	Found	Yes		Special population	Yes										No		Directly observed treatment for tuberculosis in pharmacies compared with self-administered therapy in Spain.
PMID:10449895	/pubmed/10449895	Directly observed therapy, short-course: the best way to prevent multidrug-resistant tuberculosis.	Found	Yes		Commentary	Yes										No		Directly observed therapy, short-course: the best way to prevent multidrug-resistant tuberculosis.
PMID:12588009	/pubmed/12588009	An exploration of the concept of directly observed treatment (DOT) for tuberculosis patients: from a uniform to a customised approach.	Found	Yes		Commentary	Yes										No		An exploration of the concept of directly observed treatment (DOT) for tuberculosis patients: from a uniform to a customised approach.
PMID:15184210	/pubmed/15184210	Tuberculosis treatment outcomes: directly observed therapy compared with self-administered therapy.	Found	Yes		Retrospective design	Yes										No		Tuberculosis treatment outcomes: directly observed therapy compared with self-administered therapy.
PMID:17352094	/pubmed/17352094	Results of directly observed treatment for tuberculosis in Ensenada, Mexico: not all DOTS programs are created equally.	Found	Yes		Retrospective design	Yes										No		Results of directly observed treatment for tuberculosis in Ensenada, Mexico: not all DOTS programs are created equally.
PMID:9544769	/pubmed/9544769	Directly observed therapy for treatment completion of pulmonary tuberculosis: Consensus Statement of the Public Health Tuberculosis Guidelines Panel.	Found	Yes		Review	Yes										No		Directly observed therapy for treatment completion of pulmonary tuberculosis: Consensus Statement of the Public Health Tuberculosis Guidelines Panel.
PMID:19286750	/pubmed/19286750	Direct observation and completion of treatment of tuberculosis in rural areas of China.	Found	Yes		No control group	Yes										No		Direct observation and completion of treatment of tuberculosis in rural areas of China.
PMID:18769479 | PMCID:PMC2518105	/pubmed/18769479	Directly observed therapy and improved tuberculosis treatment outcomes in Thailand.	Found	Yes		Meet the criteria	No										Yes		Directly observed therapy and improved tuberculosis treatment outcomes in Thailand.
PMID:22964935	/pubmed/22964935	Effectiveness of tuberculosis treatment.	Found	Yes		Retrospective design	Yes										No		Effectiveness of tuberculosis treatment.
PMID:12921148	/pubmed/12921148	Outcome of directly observed therapy for tuberculosis in Yokohama City, Japan.	Found	Yes		Retrospective design	Yes										No		Outcome of directly observed therapy for tuberculosis in Yokohama City, Japan.
PMID:9823995	/pubmed/9823995	A controlled comparison of directly observed therapy vs self-administered therapy for active tuberculosis in the urban United States.	Found	Yes		Retrospective design	Yes										No		A controlled comparison of directly observed therapy vs self-administered therapy for active tuberculosis in the urban United States.
PMID:15022881	/pubmed/15022881	[Effect of shortened directly observed treatment on compliance and cure rate of pulmonary tuberculosis].	Found	Yes		Retrospective design. Just abstract present.	Yes										No		[Effect of shortened directly observed treatment on compliance and cure rate of pulmonary tuberculosis].
PMID:14720002	/pubmed/14720002	The role of DOTS in tuberculosis treatment and control.	Found	Yes		Commentary. Just abstract	Yes										No		The role of DOTS in tuberculosis treatment and control.
PMID:16776458	/pubmed/16776458	Improvements in treatment success rates with directly observed therapy in Rio de Janeiro City.	Found	Yes		Meet the criteria	No										Yes		Improvements in treatment success rates with directly observed therapy in Rio de Janeiro City.
PMID:12000778	/pubmed/12000778	Costs and cost-effectiveness of different DOT strategies for the treatment of tuberculosis in Pakistan. Directly Observed Treatment.	Found	Yes		Cost study	Yes										No		Costs and cost-effectiveness of different DOT strategies for the treatment of tuberculosis in Pakistan. Directly Observed Treatment.
PMID:9518978 | PMCID:PMC1508357	/pubmed/9518978	The influence of program acceptability on the effectiveness of public health policy: a study of directly observed therapy for tuberculosis.	Found	Yes		Cross-sectional deesign	Yes										No		The influence of program acceptability on the effectiveness of public health policy: a study of directly observed therapy for tuberculosis.
PMID:12508627	/pubmed/12508627	DOTS versus self administered therapy (SAT) for patients of pulmonary tuberculosis: a randomised trial at a tertiary care hospital.	Found	Yes		I dont find the full article, but based on the abstract, meet the criteria	No										Yes		DOTS versus self administered therapy (SAT) for patients of pulmonary tuberculosis: a randomised trial at a tertiary care hospital.
PMID:15220699	/pubmed/15220699	A pilot study of once-daily antiretroviral therapy integrated with tuberculosis directly observed therapy in a resource-limited setting.	Found	Yes		Special population	Yes										No		A pilot study of once-daily antiretroviral therapy integrated with tuberculosis directly observed therapy in a resource-limited setting.
PMID:8887600	/pubmed/8887600	Cost-effectiveness of directly observed versus self-administered therapy for tuberculosis.	Found	Yes		Dont think study design is the one we want	Yes										No		Cost-effectiveness of directly observed versus self-administered therapy for tuberculosis.
PMID:24902555	/pubmed/24902555	Adherence to treatment and supervision for tuberculosis in a DOTS programme among pastoralists in Uganda.	Found	Yes		Cross-sectional design	Yes										No		Adherence to treatment and supervision for tuberculosis in a DOTS programme among pastoralists in Uganda.
PMID:4916797	/pubmed/4916797	A controlled trial of three regimens of self-administered and supervised chemotherapy for pulmonary tuberculosis. B. Bacteriological report.	Found	No	Yes	Dont think study design is the one we want	Yes										No		A controlled trial of three regimens of self-administered and supervised chemotherapy for pulmonary tuberculosis. B. Bacteriological report.
PMID:4193293	/pubmed/4193293	Daily and intermittent regimens: third IUAT chemotherapy investigation. A controlled trial of three regimens of self-administered and supervised chemotherapy for pulmonary tuberculosis. Clinical aspects.	Found	No	Yes	Seems there were montherapies/not current therapies	Yes										No		Daily and intermittent regimens: third IUAT chemotherapy investigation. A controlled trial of three regimens of self-administered and supervised chemotherapy for pulmonary tuberculosis. Clinical aspects.
PMID:4195346	/pubmed/4195346	A controlled trial of three regimens of self-administered and supervised chemotherapy for pulmonary tuberculosis. A. General report.	Found	No	Yes	Seems there were montherapies/not current therapies	Yes										No		A controlled trial of three regimens of self-administered and supervised chemotherapy for pulmonary tuberculosis. A. General report.
PMID:12799560	/pubmed/12799560	Doubts about DOT: antiretroviral therapy for resource-poor countries.	Found	Yes		Commentary	Yes										No		Doubts about DOT: antiretroviral therapy for resource-poor countries.
PMID:17609051	/pubmed/17609051	Effectiveness of DOT for tuberculosis treatment outcomes: a prospective cohort study in Bangkok, Thailand.	Found	Yes		Meet the criteria	No										Yes		Effectiveness of DOT for tuberculosis treatment outcomes: a prospective cohort study in Bangkok, Thailand.
PMID:4672043	/pubmed/4672043	A controlled comparison of self-administered versus supervised treatment in Singapore.	Found	No	Yes	Not sure, but I think it meet the criteria	No												A controlled comparison of self-administered versus supervised treatment in Singapore.
PMID:6730009	/pubmed/6730009	Study of a fully supervised programme of chemotherapy for pulmonary tuberculosis given once weekly in the continuation phase in the rural areas of Hong Kong.	Found	Yes		No control group	Yes										No		Study of a fully supervised programme of chemotherapy for pulmonary tuberculosis given once weekly in the continuation phase in the rural areas of Hong Kong.
PMID:9670789	/pubmed/9670789	[Shortened directly observed treatment of pulmonary tuberculosis].	Found	Yes		Based on abstract , this is eligible	No										Yes	Need to get full text	[Shortened directly observed treatment of pulmonary tuberculosis].
PMID:23284782 | PMCID:PMC3526644	/pubmed/23284782	Adherence to tuberculosis therapy among patients receiving home-based directly observed treatment: evidence from the United Republic of Tanzania.	Found	Yes		Cross-sectional study	Yes										No		Adherence to tuberculosis therapy among patients receiving home-based directly observed treatment: evidence from the United Republic of Tanzania.
PMID:17217126	/pubmed/17217126	The cost-effectiveness of DOTS in urban Brazil.	Found	Yes		Cost study	Yes										No		The cost-effectiveness of DOTS in urban Brazil.
PMID:18995854	/pubmed/18995854	Experiences of a community-based tuberculosis treatment programme in Namibia: a comparative cohort study.	Found	Yes		Special population	Yes										No		Experiences of a community-based tuberculosis treatment programme in Namibia: a comparative cohort study.
PMID:12789110 | PMCID:PMC2141563	/pubmed/12789110	Community participation in primary health care (PHC) programmes: lessons from tuberculosis treatment delivery in South Africa.	Found	Yes		Meet the criteria	No										Yes		Community participation in primary health care (PHC) programmes: lessons from tuberculosis treatment delivery in South Africa.
PMID:12150476	/pubmed/12150476	Tuberculosis treatment outcome monitoring: Blackburn 1988-2000.	Found	Yes		Retrospective design	Yes										No		Tuberculosis treatment outcome monitoring: Blackburn 1988-2000.
PMID:21742247	/pubmed/21742247	Pilot study of twice-weekly therapy for pulmonary tuberculosis in Taiwan.	Found	Yes		No control group	Yes										No		Pilot study of twice-weekly therapy for pulmonary tuberculosis in Taiwan.
PMID:16433488	/pubmed/16433488	[Quousque tandem? Self administered treatment in tuberculosis].	Found	Yes		Descriptive report	Yes										No		[Quousque tandem? Self administered treatment in tuberculosis].
PMID:9869112	/pubmed/9869112	Acceptance and safety of directly observed versus self-administered isoniazid preventive therapy in aboriginal peoples in British Columbia.	Found	Yes		Meet the criteria	No										Yes		Acceptance and safety of directly observed versus self-administered isoniazid preventive therapy in aboriginal peoples in British Columbia.
PMID:11247549	/pubmed/11247549	Effectiveness of the direct observation component of DOTS for tuberculosis: a randomised controlled trial in Pakistan.	Found	Yes		Meet the criteria	No										Yes		Effectiveness of the direct observation component of DOTS for tuberculosis: a randomised controlled trial in Pakistan.
PMID:9802271	/pubmed/9802271	Randomised controlled trial of self-supervised and directly observed treatment of tuberculosis.	Found	Yes		Meet the criteria	No										Yes		Randomised controlled trial of self-supervised and directly observed treatment of tuberculosis.
PMID:9661818	/pubmed/9661818	Cost-effectiveness of directly observed chemoprophylaxis of tuberculosis among drug users at high risk for tuberculosis.	Found	Yes		Cost study, HIV pop (a portion)	Yes										No		Cost-effectiveness of directly observed chemoprophylaxis of tuberculosis among drug users at high risk for tuberculosis.
PMID:6431810	/pubmed/6431810	Short-course chemotherapy for tuberculosis with mainly twice-weekly isoniazid and rifampin. Community physicians' seven-year experience with mainly outpatients.	Found	Yes		Retrospective design	Yes										No		Short-course chemotherapy for tuberculosis with mainly twice-weekly isoniazid and rifampin. Community physicians' seven-year experience with mainly outpatients.
PMID:11412502	/pubmed/11412502	[Outcome of treating initial tuberculosis in the area south of Seville in a 5-year period (1994-1998].	Found	Yes		Retrospective design	Yes										No		[Outcome of treating initial tuberculosis in the area south of Seville in a 5-year period (1994-1998].
PMID:11936740	/pubmed/11936740	Managing medication compliance of tuberculosis patients in Haiti with medication monitors.	Found	Yes		Not sure, but I think does not met criteria. Uses thiacetazone	Yes										No		Managing medication compliance of tuberculosis patients in Haiti with medication monitors.
PMID:10599008	/pubmed/10599008	Direct observation of tuberculosis treatment by supervised family members in Yasothorn Province, Thailand.	Found	Yes		Retrospective	Yes										No		Direct observation of tuberculosis treatment by supervised family members in Yasothorn Province, Thailand.
PMID:10331729	/pubmed/10331729	Efficacy of an unsupervised ambulatory treatment regimen for smear-negative pulmonary tuberculosis and tuberculous pleural effusion in Malawi.	Found	Yes		84% were HIV positive	Yes										No		Efficacy of an unsupervised ambulatory treatment regimen for smear-negative pulmonary tuberculosis and tuberculous pleural effusion in Malawi.
PMID:3726263	/pubmed/3726263	[Results of a therapeutic trial comparing a 6-month regimen to a 12-month regimen in the treatment of pulmonary tuberculosis in the Algerian Sahara. Final report: results 3 years after the onset of treatment].	Found	Yes		Not sure, nomads-special pop	Yes										No		[Results of a therapeutic trial comparing a 6-month regimen to a 12-month regimen in the treatment of pulmonary tuberculosis in the Algerian Sahara. Final report: results 3 years after the onset of treatment].
PMID:1620501	/pubmed/1620501	Intermittent supervised treatment of tuberculosis at Green Lane Hospital, 1987-8.	Found	Yes		I did not find this article. But based on abstract that I found it is a retrospective study.	Yes										No		Intermittent supervised treatment of tuberculosis at Green Lane Hospital, 1987-8.
PMID:4549043 | PMCID:PMC2366257	/pubmed/4549043	Epidemiological and clinical study of tuberculosis in the district of KolÃ­n, Czechoslovakia. Second report (1965-1972).	Found	Yes		No control group	Yes										No		Epidemiological and clinical study of tuberculosis in the district of KolÃ­n, Czechoslovakia. Second report (1965-1972).
PMID:2508527	/pubmed/2508527	Controlled clinical trial of levamisole in short-course chemotherapy for pulmonary tuberculosis. A Kenyan/Zambian/British Medical Research Council Collaborative Study.	Found	Yes		Not sure, I feel this is not DOTS	Yes										No		Controlled clinical trial of levamisole in short-course chemotherapy for pulmonary tuberculosis. A Kenyan/Zambian/British Medical Research Council Collaborative Study.
PMID:6753717	/pubmed/6753717	Tuberculosis chemotherapy--developments in Singapore from 1957-1982.	Found	Yes		Commentary	Yes										No		Tuberculosis chemotherapy--developments in Singapore from 1957-1982.
PMID:16183735	/pubmed/16183735	Tuberculosis patient adherence to direct observation: results of a social study in Pakistan.	Found	Yes		Not related	Yes										No		Tuberculosis patient adherence to direct observation: results of a social study in Pakistan.
PMID:14253243 | PMCID:PMC2555171	/pubmed/14253243	ACONCURRENT COMPARISON OF INTERMITTENT (TWICE-WEEKLY) ISONIAZID PLUS STREPTOMYCIN AND DAILY ISONIAZID PLUS PAS IN THE DOMICILIARY TREATMENT OF PULMONARY TUBERCULOSIS; TUBERCULOSIS CHEMOTHERAPY CENTRE, MADRAS.	Found	Yes		It sems earlier treatment	Yes										No		ACONCURRENT COMPARISON OF INTERMITTENT (TWICE-WEEKLY) ISONIAZID PLUS STREPTOMYCIN AND DAILY ISONIAZID PLUS PAS IN THE DOMICILIARY TREATMENT OF PULMONARY TUBERCULOSIS; TUBERCULOSIS CHEMOTHERAPY CENTRE, MADRAS.
PMID:17575680	/pubmed/17575680	Evaluation of a non-rifampicin continuation phase (6HE) following thrice-weekly intensive phase for the treatment of new sputum positive pulmonary tuberculosis.	Found	Yes		No control group	Yes										No		Evaluation of a non-rifampicin continuation phase (6HE) following thrice-weekly intensive phase for the treatment of new sputum positive pulmonary tuberculosis.
PMID:4633061 | PMCID:PMC1588982	/pubmed/4633061	Controlled comparison of oral twice-weekly and oral daily isoniazid plus PAS in newly diagnosed pulmonary tuberculosis.	Found	Yes			No										Yes		Controlled comparison of oral twice-weekly and oral daily isoniazid plus PAS in newly diagnosed pulmonary tuberculosis.
PMID:4143180	/pubmed/4143180	Concurrent comparison of an unsupervised daily oral regimen of thiacetazone plus isoniazid and a fully supervised twice-weekly regimen of streptomycin plus isoniazid in the domiciliary treatment of pulmonary tuberculosis--a co-operative investigation.	Found	No	Yes	It seems of earlier studies, not really DOTs I think?	Yes										No		Concurrent comparison of an unsupervised daily oral regimen of thiacetazone plus isoniazid and a fully supervised twice-weekly regimen of streptomycin plus isoniazid in the domiciliary treatment of pulmonary tuberculosis--a co-operative investigation.
PMID:4169024	/pubmed/4169024	Value of isoniazid-thiacetazone combination in unsupervised ambulatory cases of pulmonary tuberculosis.	Found	No	Yes	Earlier studies, thiacetazone included	Yes										No		Value of isoniazid-thiacetazone combination in unsupervised ambulatory cases of pulmonary tuberculosis.
PMID:8139628	/pubmed/8139628	The effect of directly observed therapy on the rates of drug resistance and relapse in tuberculosis.	Found	Yes		Retrospective design	Yes										No		The effect of directly observed therapy on the rates of drug resistance and relapse in tuberculosis.
PMID:10777082	/pubmed/10777082	Evaluation of a unified treatment regimen for all new cases of tuberculosis using guardian-based supervision.	Found	Yes			No										Yes		Evaluation of a unified treatment regimen for all new cases of tuberculosis using guardian-based supervision.
PMID:19048942	/pubmed/19048942	[Treatment outcome of patients with pulmonary tuberculosis before and after the induction of directly observed therapy (DOT)].	Found	Yes		Retrospective design	Yes										No		[Treatment outcome of patients with pulmonary tuberculosis before and after the induction of directly observed therapy (DOT)].
PMID:11055756	/pubmed/11055756	The impact of directly-observed treatment on the epidemiology of tuberculosis in Beijing.	Found	Yes		Retrospective design	Yes										No		The impact of directly-observed treatment on the epidemiology of tuberculosis in Beijing.
PMID:9487448	/pubmed/9487448	A controlled clinical trial of oral short-course regimens in the treatment of sputum-positive pulmonary tuberculosis. Tuberculosis Research Centre.	Found	Yes		Different regimes, but no SAT	Yes										No		A controlled clinical trial of oral short-course regimens in the treatment of sputum-positive pulmonary tuberculosis. Tuberculosis Research Centre.
PMID:7718842	/pubmed/7718842	Short-course chemotherapy for tuberculous pleural effusion and culture-negative pulmonary tuberculosis.	Found	Yes		Smear and culture negative patients	Yes										No		Short-course chemotherapy for tuberculous pleural effusion and culture-negative pulmonary tuberculosis.
PMID:9487447	/pubmed/9487447	Tuberculosis control in remote districts of Nepal comparing patient-responsible short-course chemotherapy with long-course treatment.	Found	Yes		Not related to our question	Yes										No		Tuberculosis control in remote districts of Nepal comparing patient-responsible short-course chemotherapy with long-course treatment.
PMID:6109855	/pubmed/6109855	Controlled trial of four thrice-weekly regimens and a daily regimen all given for 6 months for pulmonary tuberculosis.	Found	Yes		Not related to our question	Yes										No		Controlled trial of four thrice-weekly regimens and a daily regimen all given for 6 months for pulmonary tuberculosis.
PMID:1947365	/pubmed/1947365	Short course chemotherapy for pulmonary tuberculosis.	Found	Yes		Retrospective	Yes										No		Short course chemotherapy for pulmonary tuberculosis.
PMID:7059091	/pubmed/7059091	Successful supervised ambulatory management of tuberculosis treatment failures.	Found	Yes		No control group	Yes										No		Successful supervised ambulatory management of tuberculosis treatment failures.
PMID:11605884	/pubmed/11605884	Tuberculosis treatment in nepal: a rapid assessment of government centers using different types of patient supervision.	Found	Yes		Meets the criteria	No										Yes		Tuberculosis treatment in nepal: a rapid assessment of government centers using different types of patient supervision.
PMID:494382	/pubmed/494382	The medication monitor for treating tuberculosis in the developing countries.	Found	No	Yes	Not related to our question	Yes										No		The medication monitor for treating tuberculosis in the developing countries.
PMID:9608310	/pubmed/9608310	A cost analysis of the tuberculosis control programme in Elsies River, Cape Town	Found	Yes		Cost study	Yes										No		A cost analysis of the tuberculosis control programme in Elsies River, Cape Town
PMID:6428015	/pubmed/6428015	Reasons for failure in treatment of pulmonary tuberculosis in Ethiopians.	Found	Yes		Based on abstract, not related to our study, no comparison group	Yes										No		Reasons for failure in treatment of pulmonary tuberculosis in Ethiopians.
PMID:12971652	/pubmed/12971652	Cost and cost-effectiveness of increased community and primary care facility involvement in tuberculosis care in Lilongwe District, Malawi.	Found	Yes		Cost study	Yes										No		Cost and cost-effectiveness of increased community and primary care facility involvement in tuberculosis care in Lilongwe District, Malawi.
PMID:10696421	/pubmed/10696421	Randomized controlled trial of directly observed treatment (DOT) for patients with pulmonary tuberculosis in Thailand.	Found	Yes		Based on abstract, it meets our criteria	No										Yes		Randomized controlled trial of directly observed treatment (DOT) for patients with pulmonary tuberculosis in Thailand.
PMID:7036353	/pubmed/7036353	Nine-month chemotherapy for pulmonary tuberculosis.	Found	Yes		Based on abstract, no control group	Yes										No		Nine-month chemotherapy for pulmonary tuberculosis.
PMID:11573895	/pubmed/11573895	Can guardians supervise TB treatment as well as health workers? A study on adherence during the intensive phase.	Found	Yes		No control group	Yes										No		Can guardians supervise TB treatment as well as health workers? A study on adherence during the intensive phase.
PMID:15675553	/pubmed/15675553	A comparison of two methods of undertaking directly observed therapy in a rural indian setting.	Found	Yes		Retrospective design	Yes										No		A comparison of two methods of undertaking directly observed therapy in a rural indian setting.
PMID:11495264	/pubmed/11495264	DOT for patients with limited access to health care facilities in a hill district of eastern Nepal.	Found	Yes		Historical data for comparison	Yes										No		DOT for patients with limited access to health care facilities in a hill district of eastern Nepal.

## Sheet: Results Studies To Include
Brian Wants to Include	Maria Wants to Include	Agreement	Resolutions	Title
No	No	Agree Remove		Directly observed therapy for treating tuberculosis.
No	No	Agree Remove		A meta-analysis of self-administered vs directly observed therapy effect on microbiologic failure, relapse, and acquired drug resistance in tuberculosis patients.
No	No	Agree Remove		Modified directly observed treatment for tuberculosis versus self-administered therapy: an observational study in rural Greece.
No	No	Agree Remove		An integrated review of directly observed therapy for tuberculosis in Latin America.
No	No	Agree Remove		Directly-observed and self-administered tuberculosis treatment in a chronic, low-intensity conflict setting in India.
No	No	Agree Remove		Comparison of Directly Observed Treatment Short Course (DOTS) with Self-Administered Therapy in Pulmonary Tuberculosis in Udupi District of Southern India.
No	No	Agree Remove		Directly observed therapy reduces tuberculosis-specific mortality: a population-based follow-up study in Taipei, Taiwan.
No	No	Agree Remove		[Implementation status of community Directly Observed Therapy Short-course (dots) practice in medical facilities designated for tuberculosis treatment in the Tama area].
No	No	Agree Remove		Self-administered treatment for tuberculosis among pastoralists in rural Ethiopia: how well does it work?
No	No	Agree Remove		Patients' costs and cost-effectiveness of tuberculosis treatment in DOTS and non-DOTS facilities in Rio de Janeiro, Brazil.
No	No	Agree Remove		Directly observed therapy (DOT) is not the entire answer: an operational cohort analysis.
No	No	Agree Remove		Cost-effectiveness of various tuberculosis control strategies in Thailand.
No	No	Agree Remove		DOTS in primary care units in the city of Rio de Janeiro, Southeastern Brazil.
No	No	Agree Remove		DOT associated with reduced all-cause mortality among tuberculosis patients in Taipei, Taiwan, 2006-2008.
No	No	Agree Remove		A cost-effectiveness analysis of directly observed therapy vs self-administered therapy for treatment of tuberculosis.
No	No	Agree Remove		Directly observed therapy for treating tuberculosis.
No	No	Agree Remove		Directly observed therapy for treating tuberculosis.
No	No	Agree Remove		Directly observed treatment for tuberculosis in pharmacies compared with self-administered therapy in Spain.
No	No	Agree Remove		Directly observed therapy, short-course: the best way to prevent multidrug-resistant tuberculosis.
No	No	Agree Remove		An exploration of the concept of directly observed treatment (DOT) for tuberculosis patients: from a uniform to a customised approach.
No	No	Agree Remove		Tuberculosis treatment outcomes: directly observed therapy compared with self-administered therapy.
No	No	Agree Remove		Results of directly observed treatment for tuberculosis in Ensenada, Mexico: not all DOTS programs are created equally.
No	No	Agree Remove		Directly observed therapy for treatment completion of pulmonary tuberculosis: Consensus Statement of the Public Health Tuberculosis Guidelines Panel.
No	No	Agree Remove		Direct observation and completion of treatment of tuberculosis in rural areas of China.
No	Yes	Disagree	Agree Keep	Directly observed therapy and improved tuberculosis treatment outcomes in Thailand.
No	No	Agree Remove		Effectiveness of tuberculosis treatment.
Yes	No	Disagree	Agree Keep	Outcome of directly observed therapy for tuberculosis in Yokohama City, Japan.
No	No	Agree Remove		A controlled comparison of directly observed therapy vs self-administered therapy for active tuberculosis in the urban United States.
	No	Disagree	Agree Remove	[Effect of shortened directly observed treatment on compliance and cure rate of pulmonary tuberculosis].
No	No	Agree Remove		The role of DOTS in tuberculosis treatment and control.
No	Yes	Disagree	Agree Remove	Improvements in treatment success rates with directly observed therapy in Rio de Janeiro City.
No	No	Agree Remove		Costs and cost-effectiveness of different DOT strategies for the treatment of tuberculosis in Pakistan. Directly Observed Treatment.
No	No	Agree Remove		The influence of program acceptability on the effectiveness of public health policy: a study of directly observed therapy for tuberculosis.
Yes	Yes	Agree Keep		DOTS versus self administered therapy (SAT) for patients of pulmonary tuberculosis: a randomised trial at a tertiary care hospital.
No	No	Agree Remove		A pilot study of once-daily antiretroviral therapy integrated with tuberculosis directly observed therapy in a resource-limited setting.
No	No	Agree Remove		Cost-effectiveness of directly observed versus self-administered therapy for tuberculosis.
No	No	Agree Remove		Adherence to treatment and supervision for tuberculosis in a DOTS programme among pastoralists in Uganda.
No	No	Agree Remove		A controlled trial of three regimens of self-administered and supervised chemotherapy for pulmonary tuberculosis. B. Bacteriological report.
No	No	Agree Remove		Daily and intermittent regimens: third IUAT chemotherapy investigation. A controlled trial of three regimens of self-administered and supervised chemotherapy for pulmonary tuberculosis. Clinical aspects.
No	No	Agree Remove		A controlled trial of three regimens of self-administered and supervised chemotherapy for pulmonary tuberculosis. A. General report.
No	No	Agree Remove		Doubts about DOT: antiretroviral therapy for resource-poor countries.
Yes	Yes	Agree Keep		Effectiveness of DOT for tuberculosis treatment outcomes: a prospective cohort study in Bangkok, Thailand.
No		Disagree	Agree Remove	A controlled comparison of self-administered versus supervised treatment in Singapore.
No	No	Agree Remove		Study of a fully supervised programme of chemotherapy for pulmonary tuberculosis given once weekly in the continuation phase in the rural areas of Hong Kong.
	Yes	Disagree	Agree Keep	[Shortened directly observed treatment of pulmonary tuberculosis].
No	No	Agree Remove		Adherence to tuberculosis therapy among patients receiving home-based directly observed treatment: evidence from the United Republic of Tanzania.
No	No	Agree Remove		The cost-effectiveness of DOTS in urban Brazil.
No	No	Agree Remove		Experiences of a community-based tuberculosis treatment programme in Namibia: a comparative cohort study.
Yes	Yes	Agree Keep		Community participation in primary health care (PHC) programmes: lessons from tuberculosis treatment delivery in South Africa.
No	No	Agree Remove		Tuberculosis treatment outcome monitoring: Blackburn 1988-2000.
No	No	Agree Remove		Pilot study of twice-weekly therapy for pulmonary tuberculosis in Taiwan.
	No	Disagree	Agree Remove	[Quousque tandem? Self administered treatment in tuberculosis].
No	Yes	Disagree	Agree Remove	Acceptance and safety of directly observed versus self-administered isoniazid preventive therapy in aboriginal peoples in British Columbia.
Yes	Yes	Agree Keep		Effectiveness of the direct observation component of DOTS for tuberculosis: a randomised controlled trial in Pakistan.
0
Yes	Yes	Agree Keep		Randomised controlled trial of self-supervised and directly observed treatment of tuberculosis.
No	No	Agree Remove		Cost-effectiveness of directly observed chemoprophylaxis of tuberculosis among drug users at high risk for tuberculosis.
No	No	Agree Remove		Short-course chemotherapy for tuberculosis with mainly twice-weekly isoniazid and rifampin. Community physicians' seven-year experience with mainly outpatients.
	No	Disagree	Agree Remove	[Outcome of treating initial tuberculosis in the area south of Seville in a 5-year period (1994-1998].
No	No	Agree Remove		Managing medication compliance of tuberculosis patients in Haiti with medication monitors.
No	No	Agree Remove		Direct observation of tuberculosis treatment by supervised family members in Yasothorn Province, Thailand.
No	No	Agree Remove		Efficacy of an unsupervised ambulatory treatment regimen for smear-negative pulmonary tuberculosis and tuberculous pleural effusion in Malawi.
No	No	Agree Remove		[Results of a therapeutic trial comparing a 6-month regimen to a 12-month regimen in the treatment of pulmonary tuberculosis in the Algerian Sahara. Final report: results 3 years after the onset of treatment].
No	No	Agree Remove		Intermittent supervised treatment of tuberculosis at Green Lane Hospital, 1987-8.
No	No	Agree Remove		Epidemiological and clinical study of tuberculosis in the district of KolÃ­n, Czechoslovakia. Second report (1965-1972).
No	No	Agree Remove		Controlled clinical trial of levamisole in short-course chemotherapy for pulmonary tuberculosis. A Kenyan/Zambian/British Medical Research Council Collaborative Study.
No	No	Agree Remove		Tuberculosis chemotherapy--developments in Singapore from 1957-1982.
No	No	Agree Remove		Tuberculosis patient adherence to direct observation: results of a social study in Pakistan.
No	No	Agree Remove		ACONCURRENT COMPARISON OF INTERMITTENT (TWICE-WEEKLY) ISONIAZID PLUS STREPTOMYCIN AND DAILY ISONIAZID PLUS PAS IN THE DOMICILIARY TREATMENT OF PULMONARY TUBERCULOSIS; TUBERCULOSIS CHEMOTHERAPY CENTRE, MADRAS.
No	No	Agree Remove		Evaluation of a non-rifampicin continuation phase (6HE) following thrice-weekly intensive phase for the treatment of new sputum positive pulmonary tuberculosis.
No	Yes	Disagree	Agree Remove	Controlled comparison of oral twice-weekly and oral daily isoniazid plus PAS in newly diagnosed pulmonary tuberculosis.
No	No	Agree Remove		Concurrent comparison of an unsupervised daily oral regimen of thiacetazone plus isoniazid and a fully supervised twice-weekly regimen of streptomycin plus isoniazid in the domiciliary treatment of pulmonary tuberculosis--a co-operative investigation.
No	No	Agree Remove		Value of isoniazid-thiacetazone combination in unsupervised ambulatory cases of pulmonary tuberculosis.
No	No	Agree Remove		The effect of directly observed therapy on the rates of drug resistance and relapse in tuberculosis.
No	Yes	Disagree	Agree Remove	Evaluation of a unified treatment regimen for all new cases of tuberculosis using guardian-based supervision.
No	No	Agree Remove		[Treatment outcome of patients with pulmonary tuberculosis before and after the induction of directly observed therapy (DOT)].
No	No	Agree Remove		The impact of directly-observed treatment on the epidemiology of tuberculosis in Beijing.
No	No	Agree Remove		A controlled clinical trial of oral short-course regimens in the treatment of sputum-positive pulmonary tuberculosis. Tuberculosis Research Centre.
No	No	Agree Remove		Short-course chemotherapy for tuberculous pleural effusion and culture-negative pulmonary tuberculosis.
No	No	Agree Remove		Tuberculosis control in remote districts of Nepal comparing patient-responsible short-course chemotherapy with long-course treatment.
No	No	Agree Remove		Controlled trial of four thrice-weekly regimens and a daily regimen all given for 6 months for pulmonary tuberculosis.
No	No	Agree Remove		Short course chemotherapy for pulmonary tuberculosis.
No	No	Agree Remove		Successful supervised ambulatory management of tuberculosis treatment failures.
Yes	Yes	Agree Keep		Tuberculosis treatment in nepal: a rapid assessment of government centers using different types of patient supervision.
No	No	Agree Remove		The medication monitor for treating tuberculosis in the developing countries.
No	No	Agree Remove		A cost analysis of the tuberculosis control programme in Elsies River, Cape Town
No	No	Agree Remove		Reasons for failure in treatment of pulmonary tuberculosis in Ethiopians.
No	No	Agree Remove		Cost and cost-effectiveness of increased community and primary care facility involvement in tuberculosis care in Lilongwe District, Malawi.
Yes	Yes	Agree Keep		Randomized controlled trial of directly observed treatment (DOT) for patients with pulmonary tuberculosis in Thailand.
No	No	Agree Remove		Nine-month chemotherapy for pulmonary tuberculosis.
No	No	Agree Remove		Can guardians supervise TB treatment as well as health workers? A study on adherence during the intensive phase.
No	No	Agree Remove		A comparison of two methods of undertaking directly observed therapy in a rural indian setting.
No	No	Agree Remove		DOT for patients with limited access to health care facilities in a hill district of eastern Nepal.

## Sheet: Included Studies From Search
Title	PubMed ID	First Author Last Name	Year
Directly observed therapy and improved tuberculosis treatment outcomes in Thailand.	/pubmed/18769479	Anuwatnonthakate	2008	Waiting on Email to see if data is available without HIV / re-treatement / Kids
Outcome of directly observed therapy for tuberculosis in Yokohama City, Japan.	/pubmed/12921148	Tsuchida	2003	Drop Retrospective upon closer inspection
DOTS versus self administered therapy (SAT) for patients of pulmonary tuberculosis: a randomised trial at a tertiary care hospital.	/pubmed/12508627	Tandon	2002	Drop Poor quality
Effectiveness of DOT for tuberculosis treatment outcomes: a prospective cohort study in Bangkok, Thailand.	/pubmed/17609051	Okanurak	2007
[Shortened directly observed treatment of pulmonary tuberculosis].	/pubmed/9670789	Alvarez-Gordillo	1998
Community participation in primary health care (PHC) programmes: lessons from tuberculosis treatment delivery in South Africa.	/pubmed/12789110	Kironde	2002	Did publish treatment success but could not get the data on other outcomes from the author. Did not publish all data on desired results
Effectiveness of the direct observation component of DOTS for tuberculosis: a randomised controlled trial in Pakistan.	/pubmed/11247549	Walley	2001
Randomised controlled trial of self-supervised and directly observed treatment of tuberculosis.	/pubmed/9802271	Zwarenstein	1998
Tuberculosis treatment in nepal: a rapid assessment of government centers using different types of patient supervision.	/pubmed/11605884	Mathema	2001	Could not get the data to remove those less than 15 and other issues with the population ie extra pulmonary, re-treatment, etc.
Randomized controlled trial of directly observed treatment (DOT) for patients with pulmonary tuberculosis in Thailand.	/pubmed/10696421	Kamolratanakul	1999

## Sheet: Included Studies Found in References
Title	PubMed ID	First Authors Last Name	Year	Comments
A Randomised controlled trial of lay health workers as direct observers for treatment of tuberculosis	10864186	Zwarenstein	2000
Has directly observed treatment improved outcomes for patients with tuberculosis in southern Thailand	11903990	Pungrassami	2002	Study includes patients 6 years and older. Author contacted to see if it is possible to get the data just for 15 and older

## Sheet: Final Studies Included
Title	PubMed ID	First Authors Last Name	Year	Comments
A Randomised controlled trial of lay health workers as direct observers for treatment of tuberculosis	10864186	Zwarenstein	2000
Effectiveness of DOT for tuberculosis treatment outcomes: a prospective cohort study in Bangkok, Thailand.	17609051	Okanurak	2007
[Shortened directly observed treatment of pulmonary tuberculosis].	9670789	Alvarez-Gordillo	1998
Community participation in primary health care (PHC) programmes: lessons from tuberculosis treatment delivery in South Africa.	12789110	Kironde	2002
Effectiveness of the direct observation component of DOTS for tuberculosis: a randomised controlled trial in Pakistan.	11247549	Walley	2001
Randomised controlled trial of self-supervised and directly observed treatment of tuberculosis.	9802271	Zwarenstein	1998
Randomized controlled trial of directly observed treatment (DOT) for patients with pulmonary tuberculosis in Thailand.	10696421	Kamolratanakul	1999

[truncated: 10 more sheets: Brian Data Abstraction, Maria Data Abstraction, Results Data Abstraction, Brian Observational Study Quality, Maria Observational Study Quality, Brian Randomized Trail Study Quality, Maria Randomized Trail Study Quality, Meta Data for Included Studies, Comparison of Jadad Scores and CRBCS Scores, Comparison of Repeated Data Abstraction of PG]
