# Supplementary material for: An attempt to reproduce a previous meta-analysis and a new analysis regarding the impact of directly observed therapy on tuberculosis treatment outcomes
Source: PLoS One. 2019 May 23;14(5):e0217219. doi: 10.1371/journal.pone.0217219 (PMC6532908; doi:10.1371/journal.pone.0217219)
Supplement: S1 Folder — This folder contains all of the files described in the Supplementary Documentation. (ZIP) [file pone.0217219.s002.zip › TBref1.bib]

% Encoding: UTF-8

@Article{Anuwatnonthakate2008,
  author       = {Anuwatnonthakate, Amornrat and Limsomboon, Pranom and Nateniyom, Sriprapa and Wattanaamornkiat, Wanpen and Komsakorn, Sittijate and Moolphate, Saiyud and Chiengsorn, Navarat and Kaewsa-ard, Samroui and Sombat, Potjaman and Siangphoe, Umaporn},
  title        = {Directly observed therapy and improved tuberculosis treatment outcomes in Thailand},
  volume       = {3},
  number       = {8},
  pages        = {e3089},
  issn         = {1932-6203},
  date         = {2008},
  journaltitle = {PLoS One},
  type         = {Journal Article},
}

@Article{Balshem2011,
  author       = {Balshem, Howard and Helfand, Mark and SchÃ14nemann, Holger J. and Oxman, Andrew D. and Kunz, Regina and Brozek, Jan and Vist, Gunn E. and Falck-Ytter, Yngve and Meerpohl, Joerg and Norris, Susan},
  title        = {GRADE guidelines: 3. Rating the quality of evidence},
  volume       = {64},
  number       = {4},
  pages        = {401--406},
  issn         = {0895-4356},
  date         = {2011},
  journaltitle = {Journal of clinical epidemiology},
  type         = {Journal Article},
}

@Article{Bayer1995,
  author       = {Bayer, Ronald and Wilkinson, David},
  title        = {Directly observed therapy for tuberculosis: history of an idea},
  volume       = {345},
  number       = {8964},
  pages        = {1545--1548},
  issn         = {0140-6736},
  date         = {1995},
  journaltitle = {The Lancet},
  type         = {Journal Article},
}

@InBook{Borenstein09,
  chapter   = {12},
  pages     = {69--75},
  title     = {Random-Effects Model},
  publisher = {John Wiley \& Sons, Ltd},
  year      = {2009},
  author    = {Borenstein, Michael and Hedges, Larry V. and Higgins, Julian P. T. and Rothstein, Hannah R.},
  isbn      = {9780470743386},
  booktitle = {Introduction to Meta-Analysis},
  doi       = {10.1002/9780470743386.ch12},
  keywords  = {random-effects meta-analysis, estimating tau-squared, estimating the mean effect size, vaccinated versus placebo, variance of the summary effect},
}

@Article{Bowden2011,
  author       = {Bowden, Jack and Tierney, Jayne F. and Copas, Andrew J. and Burdett, Sarah},
  title        = {Quantifying, displaying and accounting for heterogeneity in the meta-analysis of RCTs using standard and generalised Q statistics},
  volume       = {11},
  number       = {1},
  pages        = {41},
  issn         = {1471-2288},
  date         = {2011},
  journaltitle = {BMC medical research methodology},
  type         = {Journal Article},
}

@Article{Brockwell2007,
  author       = {Brockwell, Sarah E. and Gordon, Ian R.},
  title        = {A simple method for inference on an overall effect in metaâ€�analysis},
  volume       = {26},
  number       = {25},
  pages        = {4531--4543},
  issn         = {1097-0258},
  date         = {2007},
  journaltitle = {Statistics in Medicine},
  type         = {Journal Article},
}

@Article{Burman1997,
  author       = {Burman, William J. and Cohn, David L. and Rietmeijer, Cornelis A. and Judson, Franklyn N. and Sbarbaro, John A. and Reves, Randall R.},
  title        = {Noncompliance with directly observed therapy for tuberculosis: epidemiology and effect on the outcome of treatment},
  volume       = {111},
  number       = {5},
  pages        = {1168--1173},
  issn         = {0012-3692},
  date         = {1997},
  journaltitle = {Chest Journal},
  type         = {Journal Article},
}

@Article{Chaisson2001,
  author       = {Chaisson, Richard E. and Barnes, Grace Link and Hackman, Judith and Watkinson, Linda and Kimbrough Lpn, Lucree and Metha, Supriya and Cavalcante, Solange and Moore, Richard D.},
  title        = {A randomized, controlled trial of interventions to improve adherence to isoniazid therapy to prevent tuberculosis in injection drug users},
  journal      = {The American Journal of Medicine},
  year         = {2001},
  volume       = {110},
  number       = {8},
  pages        = {610--615},
  issn         = {0002-9343},
  abstract     = {PURPOSE: To determine the effect of several interventions on adherence to tuberculosis preventive therapy. Methods: We conducted a randomized trial with a factorial design comparing strategies for improving adherence to isoniazid preventive therapy in 300 injection drug users with reactive tuberculin tests and no evidence of active tuberculosis. Patients were assigned to receive directly observed isoniazid preventive therapy twice weekly (Supervised group, n = 99), daily self-administered isoniazid with peer counseling and education (Peer group, n = 101), or routine care (Routine group, n = 100). Patients within each arm were also randomly assigned to receive an immediate or deferred monthly $10 stipend for maintaining adherence. The endpoints of the trial were completing 6 months of treatment, pill-taking as measured by self-report or observation, isoniazid metabolites present in urine, and bottle opening as determined by electronic monitors in a subset of patients. Results: Completion of therapy was 80% for patients in the Supervised group, 78% in the Peer group, and 79% in the Routine group (P = 0.70). Completion was 83% (125 of 150) among patients receiving immediate incentives versus 75% (112 of 150) among patients with deferred incentives (P = 0.09). The proportion of patients who were observed or reported taking at least 80% of their doses was 82% for the Supervised arm of the study, compared with 71% for the Peer arm and 90% for the Routine arm. The proportion of patients who took 100% of doses was 77% for the Supervised arm (by observation), 6% for the Peer arm (by report), and 10% for the Routine arm (by report; P <0.001). Direct observation showed the median proportion of doses taken by the Supervised group was 100%, while electronic monitoring in a subset of patients showed the Peer group (n = 27) took 57% of prescribed doses and the Routine group (n = 32) took 49% (P <0.001). Patients in the Routine arm overreported adherence by twofold when data from electronic monitoring were used as a gold standard. There were no significant differences in electronically monitored adherence by type of incentive. Conclusion: Adherence to isoniazid preventive therapy by injection drug users is best with supervised care. Peer counseling improves adherence over routine care, as measured by electronic monitoring of pill caps, and patients receiving peer counseling more accurately reported their adherence. More widespread use of supervised care could contribute to reductions in tuberculosis rates among drug users and possibly other high-risk groups.},
  date         = {2001},
  doi          = {10.1016/S0002-9343(01)00695-7},
  journaltitle = {The American Journal of Medicine},
  type         = {Journal Article},
}

@Article{Chaulk1998,
  author       = {Chaulk, C. Patrick and Kazandjian, Vahe A.},
  title        = {Directly observed therapy for treatment completion of pulmonary tuberculosis: Consensus Statement of the Public Health Tuberculosis Guidelines Panel},
  volume       = {279},
  number       = {12},
  pages        = {943--948},
  issn         = {0098-7484},
  date         = {1998},
  journaltitle = {Jama},
  type         = {Journal Article},
}

@Article{Clark1999,
  author       = {Clark, Heather D. and Wells, George A. and HuÃ«t, Charlotte and McAlister, Finlay A. and Salmi, L. Rachid and Fergusson, Dean and Laupacis, Andreas},
  title        = {Assessing the Quality of Randomized Trials: Reliability of the Jadad Scale},
  volume       = {20},
  number       = {5},
  pages        = {448--452},
  issn         = {0197-2456},
  abstract     = {An instrument was developed and validated by Jadad, et al. to assess the quality of clinical trials using studies from the pain literature. Our study determined the reliability of the Jadad scale and the effect of blinding on interrater agreement in another group of primary studies. Four raters independently assessed blinded and unblinded versions of 76 randomized trials. Interrater agreement was calculated among combinations of four raters for blinded and unblinded versions of the studies. A 4 Ã--- 2 Ã--- 2 repeated measures design was employed to evaluate the effect of blinding. The interrater agreement for the Jadad scale was poor (kappa 0.37 to 0.39), but agreement improved substantially (kappa 0.53 to 0.59) with removal of the third item (an explanation of withdrawals). Blinding did not significantly affect the Jadad scale scores. A more precise description of how to score the withdrawal item and careful conduct of a practice set of articles might improve interrater agreement. In contrast with the conclusions reached by Jadad, we were unable to demonstrate a significant effect of blinding on the quality scores. Control Clin Trials 1999;20:448â€“452},
  date         = {1999},
  doi          = {10.1016/S0197-2456(99)00026-4},
  journaltitle = {Controlled Clinical Trials},
  keywords     = {Randomized trials quality methodology meta-analysis interrater agreement},
  type         = {Journal Article},
}

@Article{Collaboration2004,
  author       = {Collaboration, China Tuberculosis Control},
  title        = {The effect of tuberculosis control in China},
  volume       = {364},
  number       = {9432},
  pages        = {417--422},
  issn         = {0140-6736},
  date         = {2004},
  journaltitle = {The Lancet},
  type         = {Journal Article},
}

@Article{Collaboration1996,
  author       = {Collaboration, China Tuberculosis Control},
  title        = {Results of directly observed short-course chemotherapy in 112 842 Chinese patients with smear-positive tuberculosis},
  volume       = {347},
  number       = {8998},
  pages        = {358--362},
  issn         = {0140-6736},
  date         = {1996},
  journaltitle = {The lancet},
  type         = {Journal Article},
}

@Article{DerSimonian2007,
  author       = {DerSimonian, Rebecca and Kacker, Raghu},
  title        = {Random-effects model for meta-analysis of clinical trials: an update},
  volume       = {28},
  number       = {2},
  pages        = {105--114},
  issn         = {1551-7144},
  date         = {2007},
  journaltitle = {Contemporary clinical trials},
  type         = {Journal Article},
}

@Article{Dick1995,
  author       = {Dick, J. and Pekeur, P.},
  title        = {An investigation into the workload and workpatterns of clinic nurses at a local authority clinic},
  volume       = {6},
  number       = {4},
  date         = {1995},
  journaltitle = {Community Health Association of Southern Africa Journal of Comprehensive Health},
  type         = {Journal Article},
}

@Article{Egger1997,
  author       = {Egger, Matthias and Smith, George Davey and Schneider, Martin and Minder, Christoph},
  title        = {Bias in meta-analysis detected by a simple, graphical test},
  volume       = {315},
  number       = {7109},
  pages        = {629--634},
  issn         = {0959-8138},
  date         = {1997},
  journaltitle = {Bmj},
  type         = {Journal Article},
}

@Article{Frieden2002,
  author       = {Frieden, T. and Sbarbaro, J. A.},
  title        = {The slippery slope to sloppy DOTS [Editorial]},
  volume       = {6},
  number       = {5},
  pages        = {371--372},
  issn         = {1027-3719},
  date         = {2002},
  journaltitle = {The International Journal of Tuberculosis and Lung Disease},
  type         = {Journal Article},
}

@Article{Frieden1995,
  author       = {Frieden, Thomas R. and Fujiwara, Paula I. and Washko, Rita M. and Hamburg, Margaret A.},
  title        = {Tuberculosis in New York City: turning the tide},
  volume       = {333},
  number       = {4},
  pages        = {229--233},
  issn         = {0028-4793},
  date         = {1995},
  doi          = {10.1056/NEJM199507273330406},
  journaltitle = {New England Journal of Medicine},
  type         = {Journal Article},
}

@Article{Frieden2007,
  author       = {Frieden, Thomas R. and Sbarbaro, John A.},
  title        = {Promoting adherence to treatment for tuberculosis: the importance of direct observation},
  volume       = {85},
  number       = {5},
  pages        = {407--409},
  issn         = {0042-9686},
  date         = {2007},
  journaltitle = {Bulletin of the World Health Organization},
  type         = {Journal Article},
}

@Article{Fujiwara1997,
  author       = {Fujiwara, Paula I. and Larkin, Christina and Frieden, Thomas R.},
  title        = {Directly observed therapy in New York City: history, implementation, results, and challenges},
  volume       = {18},
  number       = {1},
  pages        = {135--148},
  issn         = {0272-5231},
  date         = {1997},
  journaltitle = {Clinics in chest medicine},
  type         = {Journal Article},
}

@Article{Getahun2011,
  author       = {Getahun, Belete and Ameni, Gobena and Biadgilign, Sibhatu and Medhin, Girmay},
  title        = {Mortality and associated risk factors in a cohort of tuberculosis patients treated under DOTS programme in Addis Ababa, Ethiopia},
  volume       = {11},
  number       = {1},
  pages        = {127},
  issn         = {1471-2334},
  abstract     = {BACKGROUND:Tuberculosis (TB) is the leading cause of mortality among infectious diseases worldwide. Ninty five percent of TB cases and 98% of deaths due to TB occur in developing countries. Globally, the mortality rate has declined with the introduction of effective anti TB chemotherapy. Nevertheless, some patients with active TB still die while on treatment for their disease. In Ethiopia, little is known on survival and risk factors for mortality among a cohort of TB patients. The objective of the study is to determine the magnitude and identify risk factors associated with time to death among TB patients treated under DOTS programme in Addis Ababa, Ethiopia.METHODS:This is a retrospective cohort study. Data was obtained by assessing medical records of TB patients registered from June 2004 to July 2009 G.C and treated under the DOTS strategy in three randomly selected health centers. A step-wise multivariable Coxś regression model and Kaplan- Meier curves were used to model the outcome of interest. Mortality was used as an outcome measure. Person-years of observation (PYO) were calculated from the date of starting anti-TB treatment to date of outcome and was calculated as the number of deaths/100 PYO. Statistical analysis SPSS version 16 was used for data analysis and results were reported significant whenever P-value was less than 5%.RESULTS:From a total of 6,450 registered TB patients 236(3.7%) were died. More than 75% death occurred within eight month of treatment initiation. The mean and median times of survival starting from the date of treatment initiation were 7.2 and 7.9 months, respectively. Comparison of survival curves using Kaplan Meier curves method with log-rank test showed that the survival status was significantly different between patient categories as well as across treatment centers (P < 0.05). The death rate of pulmonary positive, pulmonary negative and extra pulmonary TB patients were 2.7%, 3.6%, and 4.3%, respectively. Body weight at initiation of anti-TB treatment (<35 kg), patient category, year of enrollment and treatment center were independent predictors for time to death.CONCLUSIONS:Most of the patients were died at the end of treatment period. This underlines the need for devising a mechanism of standardizing the existing DOTS programme and nutritional support for underweight patients for better clinical and treatment outcome.},
  date         = {2011},
  journaltitle = {BMC Infectious Diseases},
  type         = {Journal Article},
}

@Article{Glaziou13,
  author       = {Glaziou, Philippe and Falzon, Dennis and Floyd, Katherine and Raviglione, Mario},
  title        = {Global epidemiology of tuberculosis},
  volume       = {34},
  number       = {1},
  pages        = {3--16},
  date         = {2013},
  journaltitle = {Semin Respir Crit Care Med},
  owner        = {bmcka},
  timestamp    = {2016.02.01},
}

@Article{Hershkovitz2015,
  author       = {Hershkovitz, Israel and Donoghue, Helen D. and Minnikin, David E. and May, Hila and Lee, Oona Y.-C. and Feldman, Michal and Galili, Ehud and Spigelman, Mark and Rothschild, Bruce M. and Bar-Gal, Gila Kahila},
  title        = {Tuberculosis origin: The Neolithic scenario},
  volume       = {95, Supplement 1},
  pages        = {S122 - S126},
  issn         = {1472-9792},
  note         = {Supplement issue: Tuberculosis in Evolution},
  abstract     = {Summary This paper follows the dramatic changes in scientific research during the last 20 years regarding the relationship between the Mycobacterium tuberculosis complex and its hosts â€“ bovids and/or humans. Once the M.Â tuberculosis and Mycobacterium bovis genomes were sequenced, it became obvious that the old story of M.Â bovis evolving into the human pathogen should be reversed, as M.Â tuberculosis is more ancestral than M.Â bovis. Nevertheless, the timescale and geographical origin remained an enigma. In the current study human and cattle bone samples were examined for evidence of tuberculosis from the site of Atlit-Yam in the Eastern Mediterranean, dating from 9250 to 8160 (calibrated) years ago. Strict precautions were used to prevent contamination in the DNA\ analysis, and independent centers used to confirm authenticity of findings. DNA\ from five M.Â tuberculosis genetic loci was detected and had characteristics consistent with extant genetic lineages. High performance liquid chromatography was used as an independent method of verification and it directly detected mycolic acid lipid biomarkers, specific for the M.Â tuberculosis complex. These, together with pathological changes detected in some of the bones, confirm the presence of the disease in the Levantine populations during the Pre-pottery Neolithic C period, more than 8000 years ago. },
  date         = {2015},
  doi          = {10.1016/j.tube.2015.02.021},
  journaltitle = {Tuberculosis},
  keywords     = {Ancient DNA},
  owner        = {bmcka},
  timestamp    = {2015.11.02},
}

@Book{Higgins2008,
  title     = {Cochrane handbook for systematic reviews of interventions},
  publisher = {Wiley Online Library},
  author    = {Higgins, Julian P. T. and Green, Sally},
  volume    = {5},
  date      = {2008},
  type      = {Book},
}

@Article{Iseman2002,
  author       = {Iseman, M. D.},
  title        = {Tuberculosis therapy: past, present and future},
  volume       = {20},
  number       = {36 suppl},
  pages        = {87S-94s},
  abstract     = {The major historical landmarks of tuberculosis (TB) therapy include: the discovery of effective medications (streptomycin and para-aminosalicylic acid) in 1944; the revelation of â€œtriple therapyâ€� (streptomycin, para-aminosalicylic acid and isoniazid) in 1952, which assured cure; recognition in the 1970s that isoniazid and rifampin could reduce the duration of treatment from 18 to 9 months; and the observation in the 1980s that adding pyrazinamide to these drugs allowed cures in only 6 months.To combat noncompliance, intermittent regimens, twice or thrice weekly, have been proven to cure even far-advanced TB in as few as 62â€“78 encounters over 26 weeks.However, these regimens are not sufficiently short or convenient to facilitate effective treatment in resource-poor countries. Therefore, drug-resistant strains have emerged to threaten TB control in various areas of the world, including India, China, Russia and the former Soviet Union. For these reasons, it is vital that new medications are developed to shorten the duration of therapy, increase the dosing interval of intermittent regimens and replace agents lost to resistance. Other special considerations include identifying optimal therapy for persons with acquired immune deficiency syndrome, particularly noting the problems of drug/drug interactions for those receiving antiretroviral treatment.Finally, the Alchemistś Dream of tuberculosis should be pursued: modulating the immune response to shorten treatment and/or overcome drug resistance.},
  date         = {2002},
  doi          = {10.1183/09031936.02.00309102},
  journaltitle = {European Respiratory Journal},
  type         = {Journal Article},
}

@Article{Jackson2010,
  author       = {Jackson, Dan and Bowden, Jack and Baker, Rose},
  title        = {How does the DerSimonian and Laird procedure for random effects meta-analysis compare with its more efficient but harder to compute counterparts?},
  volume       = {140},
  number       = {4},
  pages        = {961--970},
  issn         = {0378-3758},
  abstract     = {The procedure suggested by DerSimonian and Laird is the simplest and most commonly used method for fitting the random effects model for meta-analysis. Here it is shown that, unless all studies are of similar size, this is inefficient when estimating the between-study variance, but is remarkably efficient when estimating the treatment effect. If formal inference is restricted to statements about the treatment effect, and the sample size is large, there is little point in implementing more sophisticated methodology. However, it is further demonstrated, for a simple special case, that use of the profile likelihood results in actual coverage probabilities for 95% confidence intervals that are closer to nominal levels for smaller sample sizes. Alternative methods for making inferences for the treatment effect may therefore be preferable if the sample size is small, but the DerSimonian and Laird procedure retains its usefulness for larger samples.},
  date         = {2010},
  doi          = {10.1016/j.jspi.2009.09.017},
  journaltitle = {Journal of Statistical Planning and Inference},
  keywords     = {Confidence intervals Efficiency Meta-analysis Random effects Profile likelihood},
  type         = {Journal Article},
}

@Article{Jadad1996,
  author       = {Jadad, Alejandro R. and Moore, R. Andrew and Carroll, Dawn and Jenkinson, Crispin and Reynolds, D. John M. and Gavaghan, David J. and McQuay, Henry J.},
  title        = {Assessing the quality of reports of randomized clinical trials: Is blinding necessary?},
  volume       = {17},
  number       = {1},
  pages        = {1--12},
  issn         = {0197-2456},
  abstract     = {It has been suggested that the quality of clinical trials should be assessed by blinded raters to limit the risk of introducing bias into meta-analyses and systematic reviews, and into the peer-review process. There is very little evidence in the literature to substantiate this. This study describes the development of an instrument to assess the quality of reports of randomized clinical trials (RCTs) in pain research and its use to determine the effect of rater blinding on the assessments of quality. A multidisciplinary panel of six judges produced an initial version of the instrument. Fourteen raters from three different backgrounds assessed the quality of 36 research reports in pain research, selected from three different samples. Seven were allocated randomly to perform the assessments under blind conditions. The final version of the instrument included three items. These items were scored consistently by all the raters regardless of background and could discriminate between reports from the different samples. Blind assessments produced significantly lower and more consistent scores than open assessments. The implications of this finding for systematic reviews, meta-analytic research and the peer-review process are discussed.},
  date         = {1996},
  doi          = {10.1016/0197-2456(95)00134-4},
  journaltitle = {Controlled Clinical Trials},
  keywords     = {Pain meta-analysis randomized controlled trials quality health technology assessment},
  type         = {Journal Article},
}

@Article{Jasmer2004,
  author       = {Jasmer, Robert M. and Seaman, Christopher B. and Gonzalez, Leah C. and Kawamura, L. Masae and Osmond, Dennis H. and Daley, Charles L.},
  title        = {Tuberculosis treatment outcomes: directly observed therapy compared with self-administered therapy},
  volume       = {170},
  number       = {5},
  pages        = {561--566},
  issn         = {1073-449X},
  date         = {2004},
  doi          = {10.1164/rccm.200401-095OC},
  journaltitle = {American journal of respiratory and critical care medicine},
  type         = {Journal Article},
}

@Article{Kamolratanakul1999,
  author       = {Kamolratanakul, Pirom and Sawert, Holger and Lertmaharit, Somrat and Kasetjaroen, Yutichai and Akksilp, Somsak and Tulaporn, Chuchai and Punnachest, Kowit and Na-Songkhla, Sunan and Payanandana, Vallop},
  title        = {Randomized controlled trial of directly observed treatment (DOT) for patients with pulmonary tuberculosis in Thailand},
  volume       = {93},
  number       = {5},
  pages        = {552--557},
  issn         = {0035-9203},
  date         = {1999},
  journaltitle = {Transactions of the Royal Society of Tropical Medicine and Hygiene},
  type         = {Journal Article},
}

@Article{Karumbi2015,
  author       = {Karumbi, J. and Garner, P.},
  title        = {Directly observed therapy for treating tuberculosis.},
  journal      = {Cochrane Database Syst Rev},
  year         = {2015},
  number       = {5},
  issn         = {1469493X},
  abstract     = {Background},
  date         = {2015},
  journaltitle = {Cochrane Database Syst Rev},
  keywords     = {Directly Observed Therapy, Antitubercular Agents [therapeutic use], Randomized Controlled Trials as Topic, Tuberculosis, Pulmonary [drug therapy], Humans, MEDICINE, GENERAL & INTERNAL},
}

@Article{Kish2001,
  author       = {Kish, Marry Anna},
  title        = {Guide to Development of Practice Guidelines},
  volume       = {32},
  number       = {6},
  pages        = {851--854},
  issn         = {10584838},
  note         = {Source Info: 3/15/2001, Vol. 32 Issue 6, p851; Number of Pages: 4p; Document Type: Article},
  date         = {2001},
  journaltitle = {Clinical Infectious Diseases},
  type         = {Journal Article},
}

@Misc{Kovalchik2013,
  author = {Kovalchik, S.},
  title  = {Tutorial on Meta-Analysis in R.},
  date   = {2013},
  type   = {Conference Paper},
}

@Article{Lwilla2003,
  author       = {Lwilla, Fred and Schellenberg, David and Masanja, Honorath and Acosta, Camilo and Galindo, Claudia and Aponte, John and Egwaga, Said and Njako, Blasdus and Ascaso, Carlos and Tanner, Marcel and Alonso, Pedro},
  title        = {Evaluation of efficacy of community-based vs. institutional-based direct observed short-course treatment for the control of tuberculosis in Kilombero district, Tanzania},
  journal      = {Tropical Medicine \& International Health: TM \& IH},
  year         = {2003},
  volume       = {8},
  number       = {3},
  pages        = {204--210},
  issn         = {1360-2276},
  abstract     = {Tuberculosis (TB) has reappeared as a serious public health problem. Non-compliance to antituber-culous drug treatment is cited as one of the major obstacles to the containment of the epidemic. Compliance may be optimized by Directly Observed Treatment (DOT) and short-course treatment regimens. Since 1986, Tanzanian TB patients have received daily DOT at health facilities for the first 2 months of the treatment course. However, adherence and cure rates have been falling as the number of TB cases continues to increase and the burden on already stretched health facilities threatens to become unmanageable. We used an open cluster randomized controlled trial to compare community-based DOT (CBDOT) using a short-course drug regimen with institutional-based DOT (IBDOT). A total of 522 (301 IBDOT and 221 CBDOT) patients with sputum-positive TB were recruited. Overall, there was no significant difference in conversion and cure rates between the two strategies [M-H pooled odds ratio (OR) 0.62; 95% confidence interval (CI) 0.23, 1.71 and OR = 1.58; 95% CI 0.32, 7.88, respectively] suggesting that CBDOT may be a viable alternative to IBDOT. CBDOT may be particularly useful in parts of the country where people live far from health facilities.;},
  date         = {2003},
  journaltitle = {Tropical Medicine \& International Health: TM \& IH},
  keywords     = {Developing Countries* Antitubercular Agents/*therapeutic use Community Health Services/*organization & administration Delivery of Health Care/*organization & administration Tuberculosis, Pulmonary/*drug therapy Adult Community Health Workers Directly Observed Therapy/methods Female Humans Male Middle Aged Odds Ratio Rural Health Services/organization & administration Tanzania Treatment Outcome},
  type         = {Journal Article},
}

@Article{MacIntyre2003,
  author       = {MacIntyre, C. R. and Goebel, K. and Brown, G. V. and Skull, S. and Starr, M. and Fullinfaw, R. O.},
  title        = {A randomised controlled clinical trial of the efficacy of family-based direct observation of anti-tuberculosis treatment in an urban, developed-country setting},
  volume       = {7},
  number       = {9},
  pages        = {848--854},
  abstract     = {SETTING: A randomised, controlled clinical trial of the effectiveness of a family-based programme of directly observed treatment (DOT) for tuberculosis.METHODS: TB patients seen in Victoria, Australia, were randomly allocated to DOT observed by a family member (FDOT), or to standard supervised but non-observed therapy (ST). The outcome measure was compliance, measured by blinded testing of isoniazid levels in urine. An intention-to-treat analysis was used.RESULTS: Of 173 patients, 87 were allocated to FDOT and 86 to ST. Only 58% in the FDOT group were able to receive FDOT, the major reason being living alone and not having a family member to observe treatment. The rate of non-compliance was 24% (41/173), with no significant difference between FDOT (22/87) and ST (19/86). No clinical or socio-demographic variable predicted compliance.CONCLUSIONS: We were unable to demonstrate a benefit of FDOT in an urban, industrialised country setting. FDOT may be more appropriate in developing countries, where extended family support is often available and the burden of TB is much higher. Poor compliance and the difficulty in predicting non-compliance shown in this study highlights the need for DOT for all TB patients.},
  date         = {2003},
  journaltitle = {The International Journal of Tuberculosis and Lung Disease},
  keywords     = {DOT adherence therapy tuberculosis},
  type         = {Journal Article},
}

@Book{Maher1997,
  title        = {Treatment of tuberculosis: guidelines for national programmes},
  publisher    = {World Health Organization},
  author       = {Maher, Dermot and Chaulet, Pierre and Spinaci, Sergio and Harries, A. and others},
  number       = {Ed. 2},
  date         = {1997},
  journaltitle = {Treatment of tuberculosis: guidelines for national programmes. Second edition.},
  pages        = {1--77},
}

@Article{Maher2000,
  author       = {Maher, Dermot and Gupta, Raj and Uplekar, Mukund and Dye, Chris and Raviglione, Mario},
  title        = {Directly observed therapy and treatment adherence},
  volume       = {356},
  number       = {9234},
  pages        = {1031--1032},
  issn         = {0140-6736},
  date         = {2000},
  journaltitle = {The Lancet},
  type         = {Journal Article},
}

@Article{Malotte2001,
  author       = {Malotte, C. Kevin and Hollingshead, Judy R. and Larro, Michelle},
  title        = {Incentives vs outreach workers for latent tuberculosis treatment in drug users},
  volume       = {20},
  number       = {2},
  pages        = {103--107},
  issn         = {0749-3797},
  abstract     = {Background: Drug users are at increased risk for latent tuberculosis infection (LTBI) and also at increased risk for noncompletion of medication regimens for treatment of LTBI or tuberculosis disease. Directly observed therapy (DOT) provided by outreach workers, the use of incentives, or both have been suggested as a means to increase adherence. Objective: To compare the independent and combined effects of monetary incentives and outreach worker provision of DOT for LTBI treatment in a sample of active drug users. Methods: The research design was a randomized controlled trial in a community outreach program setting. Participants consisted of a volunteer sample of 163 active injection drug and crack cocaine users placed on twice weekly DOT. Condition 1 of the interventions consisted of provision of DOT by an outreach worker at a location chosen by the participant (active outreach) and a 5 per visit incentive. Condition 2 was comprised of active outreach with no monetary incentive, and Condition 3, provision of DOT at the study community site and a 5 per visit incentive. The main outcome measures were percentage of medication taken as prescribed and completion of medication regimen. Results: The percentage of prescribed medication taken was higher for those who received incentives, either with (71%) or without (68%) active outreach, compared to those who received active outreach alone (13%). Only 4% of participants assigned to Condition 2 completed treatment, compared to 53% of Condition 1 participants, and 60% of Condition 3 participants. Conclusions: Monetary incentives were clearly superior to active outreach. Active outreach in combination with monetary incentives did not increase adherence over incentives alone.},
  date         = {2001},
  doi          = {10.1016/S0749-3797(00)00283-X},
  journaltitle = {American Journal of Preventive Medicine},
  keywords     = {health behavior motivation patient compliance substance-related disorders tuberculosis},
  type         = {Journal Article},
}

@Article{Marks2014,
  author       = {Marks, Suzanne M. and Flood, Jennifer and Seaworth, Barbara and Hirsch-Moverman, Yael and Armstrong, Lori and Mase, Sundari and Salcedo, Katya and Oh, Peter and Graviss, Edward A. and Colson, Paul W. and Armitige, Lisa and Revuelta, Manuel and Sheeran, Kathryn and the, T. B. Epidemiologic Studies Consortium},
  title        = {Treatment Practices, Outcomes, and Costs of Multidrug-Resistant and Extensively Drug-Resistant Tuberculosis, United States, 2005â€“2007},
  volume       = {20},
  number       = {5},
  pages        = {812--821},
  issn         = {1080-6040
1080-6059},
  note         = {13-1037[PII] 24751166[pmid] Emerg Infect Dis},
  abstract     = {Drug resistance was extensive and care was complex; nevertheless, high rates of treatment completion were achieved albeit at considerable cost.},
  date         = {2014},
  doi          = {10.3201/eid2005.131037},
  journaltitle = {Emerging Infectious Diseases},
  type         = {Journal Article},
}

@Article{Moher2009,
  author       = {Moher, David and Liberati, Alessandro and Tetzlaff, Jennifer and Altman, Douglas G.},
  title        = {Preferred Reporting Items for Systematic Reviews and Meta-Analyses: The PRISMA Statement},
  journal      = {Journal of Clinical Epidemiology},
  year         = {2009},
  volume       = {62},
  number       = {10},
  pages        = {1006--1012},
  issn         = {0895-4356},
  date         = {2009},
  doi          = {10.1016/j.jclinepi.2009.06.005},
  journaltitle = {Journal of Clinical Epidemiology},
}

@Article{Moonan2013,
  author       = {Moonan, Patrick K. and Weis, Stephen E.},
  title        = {Caveat Emptor? Meta-Analysis of Studies Comparing Self-Observed Therapy and Directly Observed Therapy for Tuberculosis},
  volume       = {57},
  number       = {7},
  pages        = {1062--1063},
  issn         = {1058-4838},
  date         = {2013},
  doi          = {10.1093/cid/cit431},
  journaltitle = {Clinical Infectious Diseases},
  type         = {Journal Article},
}

@Article{Moore1996,
  author       = {Moore, Richard D. and Chaulk, C. Patrick and Griffiths, Robert and Cavalcante, Solange and Chaisson, Richard E.},
  title        = {Cost-effectiveness of directly observed versus self-administered therapy for tuberculosis},
  volume       = {154},
  number       = {4},
  pages        = {1013--1019},
  issn         = {1073-449X},
  date         = {1996},
  doi          = {10.1164/ajrccm.154.4.8887600},
  journaltitle = {American journal of respiratory and critical care medicine},
  type         = {Journal Article},
}

@Article{Noyes2007,
  author       = {Noyes, Jane and Popay, Jennie},
  title        = {Directly observed therapy and tuberculosis: how can a systematic review of qualitative research contribute to improving services? A qualitative metaâ€�synthesis},
  volume       = {57},
  number       = {3},
  pages        = {227--243},
  issn         = {1365-2648},
  date         = {2007},
  journaltitle = {Journal of advanced nursing},
  type         = {Journal Article},
}

@Article{Nunn2013,
  author       = {Nunn, Andrew J. and Phillips, Patrick P. J.},
  title        = {An Analysis With Serious Flaws},
  volume       = {57},
  number       = {7},
  pages        = {1064--1065},
  date         = {2013},
  doi          = {10.1093/cid/cit433},
  journaltitle = {Clinical Infectious Diseases},
  type         = {Journal Article},
}

@Article{Okanurak2007,
  author   = {Okanurak, K. and Kitayaporn, D. and Wanarangsikul, W. and Koompong, C.},
  title    = {Effectiveness of DOT for tuberculosis treatment outcomes: a prospective cohort study in Bangkok, Thailand},
  journal  = {The International Journal Of Tuberculosis And Lung Disease},
  year     = {2007},
  volume   = {11},
  number   = {7},
  pages    = {762--768},
  issn     = {1815-7920},
  abstract = {Setting: All health care centres under the Department of Health, Bangkok Metropolitan Administration.; Objectives: To investigate patterns of drug administration for tuberculosis (TB) patients and to determine whether these patterns affect treatment success rates.; Design: In a prospective cohort study conducted during May 2004 to November 2005, newly diagnosed TB patients aged > or = 15 years were enrolled after giving informed consent. The cohort was followed until treatment outcome. Structured questionnaires were used to interview patients three times: at the first visit, at the end of the intensive phase and at treatment completion. Data were also collected from treatment cards.; Results: Five patterns of drug administration were used in the health centres: centre-based directly observed treatment (DOT), family-based DOT, self-administered treatment (SAT), centre-based DOT + SAT and centre- + family-based DOT. The pattern of drug administration had a significant impact on treatment success (P < 0.001). Using unconditional binary multiple logistic regression controlling for confounding factors, centre- + family-based DOT had the highest success rates compared with centre-based DOT (OR 20.9, 95%CI 5.0-88.3).; Conclusion: The pattern of drug administration impacted on treatment success. Centre- + family-based DOT, family-based DOT and centre-based DOT + SAT achieved higher rates of treatment success than the World Health Organization target. Centre-based DOT had the lowest success.;},
  keywords = {Community Health Centers* Antitubercular Agents/*therapeutic use Directly Observed Therapy/*methods Tuberculosis, Pulmonary/*drug therapy Adolescent Adult Cohort Studies Confidence Intervals Developing Countries Dose-Response Relationship, Drug Drug Administration Schedule Female Follow-Up Studies Humans Male Middle Aged Mycobacterium tuberculosis/drug effects Mycobacterium tuberculosis/isolation & purification Odds Ratio Probability Prospective Studies Risk Assessment Severity of Illness Index Socioeconomic Factors Survival Rate Thailand Treatment Outcome Tuberculosis, Pulmonary/diagnosis Tuberculosis, Pulmonary/mortality Urban Population Young Adult},
  type     = {Journal Article},
}

@Article{Ormerod2002,
  author    = {Ormerod, L and Horsfield, N and Green, R and others},
  title     = {Tuberculosis treatment outcome monitoring: Blackburn 1988--2000},
  journal   = {The International Journal of Tuberculosis and Lung Disease},
  year      = {2002},
  volume    = {6},
  number    = {8},
  pages     = {662--665},
  publisher = {International Union Against Tuberculosis and Lung Disease},
}

@Article{Orwin1983,
  author       = {Orwin, Robert G.},
  title        = {A fail-safe N for effect size in meta-analysis},
  volume       = {8},
  number       = {2},
  pages        = {157--159},
  issn         = {0362-9791},
  date         = {1983},
  doi          = {10.2307/1164923},
  journaltitle = {Journal of educational statistics},
  type         = {Journal Article},
}

@Article{Parida2014,
  author       = {Parida, Amrita and Bairy, K. L. and Chogtu, Bharti and Magazine, Rahul and Vidyasagar, Sudha},
  title        = {Comparison of Directly Observed Treatment Short Course (DOTS) with Self-Administered Therapy in Pulmonary Tuberculosis in Udupi District of Southern India},
  volume       = {8},
  number       = {8},
  pages        = {HC29-HC31},
  issn         = {2249-782X
0973-709X},
  note         = {25302217[pmid] J Clin Diagn Res},
  abstract     = {Background: Directly observed treatment short course (DOTS) and self-administered therapy (SAT) are the treatment options available for tuberculosis (TB). Studies conducted worldwide have shown difference in treatment outcome with these two treatment modalities. Aim: The study was undertaken to compare treatment outcome of DOTS and SAT in patients of pulmonary TB taking SAT from a tertiary care hospital and DOTS from the DOTS centre of a government hospital. Materials and Methods: It was a retrospective comparative study. The case record files of patients with pulmonary TB diagnosed from March 2011 to February 2012 were analysed as per the proforma. The sample size of patients was 150 (75 each from DOTS and SAT). Results: The treatment outcome in DOTS group was cured 70.7%, treatment completed 1.3%, failure 5.3%, deaths 10.7%, defaulters 8% and transferred out 4% whereas in SAT group, cure was seen in 68% and 4% completed the treatment, 1.3% had treatment failure, and 26.7% were lost to follow up which included deaths, defaulters and those patients who switched over to other hospitals. The treatment success rate was similar (72%) in both groups. There was no statistically significant difference observed in the average weight gain at the end of treatment between the two groups. A total of 11 adverse drug reactions (4 DOTS, 7 SAT) were recorded in the study. Conclusion: The study shows no statistically significant difference between success rate in patients taking DOTS and SAT.},
  date         = {2014},
  doi          = {10.7860/JCDR/2014/8865.4721},
  journaltitle = {Journal of Clinical and Diagnostic Research : JCDR},
  type         = {Journal Article},
}

@Article{Pasipanodya2013,
  author       = {Pasipanodya, Jotam G. and Gumbo, Tawanda},
  title        = {A Meta-Analysis of Self-Administered vs Directly Observed Therapy Effect on Microbiologic Failure, Relapse, and Acquired Drug Resistance in Tuberculosis Patients (vol 57, pg 21, 2013)},
  volume       = {57},
  number       = {8},
  pages        = {1223--1223},
  issn         = {1058-4838},
  date         = {2013},
  journaltitle = {Clinical Infectious Diseases},
  type         = {Journal Article},
}

@Article{Pasipanodya2013a,
  author       = {Pasipanodya, Jotam G. and Gumbo, Tawanda},
  title        = {Reply to Moonan and Weis, Seaworth et al, and Nunn and Phillips},
  journal      = {Clinical Infectious Diseases},
  year         = {2013},
  volume       = {57},
  number       = {7},
  pages        = {1065--1066},
  issn         = {1537-6591},
  note         = {Grant Information: R01AI079497 United States AI NIAID NIH HHS Date of Electronic Publication: 2013 Jun 27. Current Imprints: Publication: Jan. 2011- : Oxford : Oxford University Press; Original Imprints: Publication: Chicago, IL : The University of Chicago Press, c1992-},
  date         = {2013},
  doi          = {10.1093/cid/cit434},
  journaltitle = {Clinical Infectious Diseases: An Official Publication Of The Infectious Diseases Society Of America},
  keywords     = {Drug Resistance, Bacterial* Antitubercular Agents/*administration & dosage Directly Observed Therapy/*methods Mycobacterium tuberculosis/*drug effects Tuberculosis/*drug therapy Tuberculosis/*microbiology Humans},
  type         = {Journal Article},
}

@Article{Pungrassami2002,
  author       = {Pungrassami, Petchawan and Johnsen, SÃ¸ren P. and Chongsuvivatwong, Virasakdi and Olsen, JÃ¸rn},
  title        = {Has directly observed treatment improved outcomes for patients with tuberculosis in southern Thailand?},
  volume       = {7},
  number       = {3},
  pages        = {271--279},
  issn         = {1365-3156},
  date         = {2002},
  journaltitle = {Tropical Medicine \& International Health},
  type         = {Journal Article},
}

@Article{Rusen2007,
  author       = {Rusen, I. D. and Ait-Khaled, Nadia and Alarcon, Edith and Billo, Nils and Bissell, Karen and Boillot, Francois},
  title        = {Cochrane systematic review of directly observed therapy for treating tuberculosis: good analysis of the wrong outcome},
  volume       = {11},
  number       = {2},
  pages        = {120},
  issn         = {1027-3719},
  date         = {2007},
  journaltitle = {International Journal of Tuberculosis and Lung Disease},
  type         = {Journal Article},
}

@Article{Seaworth2013,
  author       = {Seaworth, Barbara J. and Armitige, Lisa Y. and Griffith, David E.},
  title        = {First Do No Harm: Adverse Events, Drug Intolerance, and Hepatotoxicity: How Can We Not Justify Directly Observed Therapy for Treating Tuberculosis?},
  volume       = {57},
  number       = {7},
  pages        = {1063--1064},
  date         = {2013},
  doi          = {10.1093/cid/cit432},
  journaltitle = {Clinical Infectious Diseases},
  type         = {Journal Article},
}

@Article{Sidik2007,
  author       = {Sidik, Kurex and Jonkman, Jeffrey N.},
  title        = {A comparison of heterogeneity variance estimators in combining results of studies},
  volume       = {26},
  number       = {9},
  pages        = {1964--1981},
  issn         = {1097-0258},
  date         = {2007},
  journaltitle = {Statistics in medicine},
  type         = {Journal Article},
}

@Article{Srivastava2011,
  author       = {Srivastava, Shashikant and Pasipanodya, Jotam G. and Meek, Claudia and Leff, Richard and Gumbo, Tawanda},
  title        = {Multidrug-Resistant Tuberculosis Not Due to Noncompliance but to Between-Patient Pharmacokinetic Variability.},
  volume       = {204},
  number       = {12},
  pages        = {1951--1959},
  issn         = {00221899},
  abstract     = {Background. It is believed that nonadherence is the proximate cause of multidrug-resistant tuberculosis (MDR-tuberculosis) emergence. The level of nonadherence associated with emergence of MDR-tuberculosis is unknown. Performance of a randomized controlled trial in which some patients are randomized to nonadherence would be unethical; therefore, other study designs should be utilized. Methods. We performed hollow fiber studies for both bactericidal and sterilizing effect, with inoculum spiked with 0.5% rifampin- and isoniazid-resistant isogenic strains in some experiments. Standard therapy was administered daily for 28-56 days, with extents of nonadherence varying between 0% and 100%. Sizes of drugresistant populations were compared using analysis of variance. We also explored the effect of pharmacokinetic variability on MDR-tuberculosis emergence using computer-aided clinical trial simulations of 10 000 Cape Town, South Africa, tuberculosis patients. Results. Therapy failure was only},
  date         = {2011},
  journaltitle = {Journal of Infectious Diseases},
  keywords     = {PHARMACOKINETICS, TUBERCULOSIS, DRUG resistance, RANDOMIZED controlled trials, ISONIAZID, RIFAMPIN, CLINICAL trials},
}

@Article{Steenwinkel2012,
  author       = {de Steenwinkel, Jurriaan E. M. and Marian, T. and de Knegt, Gerjo J. and Verbrugh, Henri A. and Aarnoutse, Rob E. and Boeree, Martin J. and den Bakker, Michael A. and van Soolingen, Dick and Bakker-Woudenberg, Irma A. J. M.},
  title        = {Consequences of noncompliance for therapy efficacy and emergence of resistance in murine tuberculosis caused by the Beijing genotype of Mycobacterium tuberculosis},
  volume       = {56},
  number       = {9},
  pages        = {4937--4944},
  issn         = {0066-4804},
  date         = {2012},
  journaltitle = {Antimicrobial agents and chemotherapy},
  type         = {Journal Article},
}

@Article{Thompson1999,
  author  = {Thompson, Simon G and Sharp, Stephen J},
  title   = {Explaining heterogeneity in meta-analysis: a comparison of methods},
  journal = {Statistics in medicine},
  year    = {1999},
  volume  = {18},
  number  = {20},
  pages   = {2693--2708},
}

@Article{Thorlund2011,
  author    = {Thorlund, Kristian and Wetterslev, Jørn and Awad, Tahany and Thabane, Lehana and Gluud, Christian},
  title     = {Comparison of statistical inferences from the DerSimonian--Laird and alternative random-effects model meta-analyses--an empirical assessment of 920 Cochrane primary outcome meta-analyses},
  journal   = {Research synthesis methods},
  year      = {2011},
  volume    = {2},
  number    = {4},
  pages     = {238--253},
  publisher = {Wiley Online Library},
}

@Article{TuberculosisChemotherapy1960,
  author       = {Tuberculosis Chemotherapy, Centre},
  title        = {A concurrent comparison of isoniazid plus PAS with three regimens of isoniazid alone in the domiciliary treatment of pulmonary tuberculosis in South India},
  volume       = {23},
  number       = {4-5},
  pages        = {535--585},
  issn         = {0042-9686},
  note         = {14447270[pmid] Bull World Health Organ},
  abstract     = {Recent studies have shown that treatment of pulmonary tuberculosis with isoniazid plus p-aminosalicylic acid (PAS) at home is, in the majority of cases, as satisfactory as treatment with the same combination of drugs in sanatorium and does not appear to expose the patientś contacts to any special risk. Before mass domiciliary chemotherapy can be introduced, however, a question that has to be decided is what drug or drugs and what dosage and rhythm of administration will be most effective. This paper presents the results of a controlled comparison of four chemotherapeutic regimens: (a) 3.9-5.5 mg/kg body-weight of isoniazid plus 0.2-0.3 g/kg body-weight of PAS (sodium salt) daily in two doses (the standard combined chemotherapy); (b) 7.8-9.6 mg/kg body-weight of isoniazid alone daily in one dose; (c) 7.8-9.6 mg/kg body-weight of isoniazid alone daily in two doses; (d) 3.9-5.5 mg/kg body-weight of isoniazid alone daily in two doses. Isoniazid plus PAS proved to be the most satisfactory regimen; it was clinically effective and there were very few toxic manifestations.},
  date         = {1960},
  journaltitle = {Bulletin of the World Health Organization},
  type         = {Journal Article},
}

@Article{TuberculosisResearch1997,
  author       = {Tuberculosis Research, Centre},
  title        = {A controlled clinical trial of oral short-course regimens in the treatment of sputum-positive pulmonary tuberculosis},
  volume       = {1},
  number       = {6},
  pages        = {509--517},
  abstract     = {SETTING: The Tuberculosis Research Centre, Chennai, and its unit at Madurai, South India.OBJECTIVE: To design oral short-course regimens for the treatment of sputum-positive pulmonary tuberculosis that could be more easily implemented under field conditions.DESIGN: A total of 1203 patients was randomly allocated to one of three regimens. I (2EHRZ7/6EH7): 8-month daily regimen of ethambutol (E), isoniazid (H), rifampicin (R) and pyrazinamide (Z) for 2 months, followed by E and H for 6 months. II (2EHRZ2/4EHR2): 6-month twice-weekly regimen with the same four drugs for 2 months, followed by EHR for 4 months. III (2HRZ2/4HR2): similar to Reg. II, but without ethambutol. In Reg. I, drugs were given completely unsupervised. Regs. II and III were either completely or partially supervised.RESULTS: Drug-susceptible group: At the end of treatment, 3.6% of 305 patients in Reg. I, 0.4% of 263 in Reg. II and 9.3% of 257 in Reg. III had an unfavourable bacteriological response. By 24 months after start of treatment, 5% of 290 in Reg. I, 11% of 258 in Reg. II and 10% of 229 in Reg. III had a bacteriological relapse requiring treatment. Giving the twice-weekly regimens partly unsupervised did not influence the response to treatment, emergence of drug resistance or relapse rates. Isoniazid resistant group: Unfavourable response and relapse with Reg. I (94 patients) was 17% and 8%, with Reg. II (59 patients 20% and 25%, and with Reg. III (74 patients ) 62% and 15%, respectively.CONCLUSION: A fully unsupervised ethambutol-containing regimen given daily for 8 months (Reg. I) was found to be very effective even in the presence of isoniazid-resistant bacilli. With the ethambutol-containing twice-weekly regimen, the response at the end of treatment was near 100%, but the relapse rate was high (11%). The non-ethambutol twice-weekly regimen rate was not satisfactory. All three regimens failed in the presence of bacilli resistant to rifampicin and isoniazid.},
  date         = {1997},
  journaltitle = {The International Journal of Tuberculosis and Lung Disease},
  keywords     = {controlled clinical trial intermittent regimens oral short-course chemotherapy partial supervision pulmonary tuberculosis},
  type         = {Journal Article},
}

@Article{Veen1998,
  author       = {Veen, J. and Raviglione, M. and Rieder, H. L. and Migliori, G. B. and Graf, P. and Grzemska, M. and Zalesky, R.},
  title        = {Standardized tuberculosis treatment outcome monitoring in Europe. Recommendations of a Working Group of the World Health Organization (WHO) and the European Region of the International Union Against Tuberculosis and Lung Disease (IUATLD) for uniform reporting by cohort analysis of treatment outcome in tuberculosis patients},
  volume       = {12},
  number       = {2},
  pages        = {505--510},
  issn         = {0903-1936},
  date         = {1998},
  journaltitle = {European Respiratory Journal},
  type         = {Journal Article},
}

@Article{Viechtbauer2010,
  author       = {Viechtbauer, Wolfgang},
  title        = {Conducting meta-analyses in R with the metafor package},
  volume       = {36},
  number       = {3},
  pages        = {1--48},
  date         = {2010},
  journaltitle = {Journal of Statistical Software},
  type         = {Journal Article},
}

@Article{Viechtbauer2005,
  author       = {Viechtbauer, Wolfgang},
  title        = {Bias and efficiency of meta-analytic variance estimators in the random-effects model},
  volume       = {30},
  number       = {3},
  pages        = {261--293},
  issn         = {1076-9986},
  date         = {2005},
  journaltitle = {Journal of Educational and Behavioral Statistics},
  type         = {Journal Article},
}

@PhdThesis{Viechtbauer2004,
  author      = {Viechtbauer, Wolfgang},
  title       = {Choosing between the fixed-, random-, and mixed-effects model in meta-analysis: An analysis of existing and new model selection methods},
  type        = {Thesis},
  date        = {2004},
  institution = {University of Illinois at Urbana-Champaign},
  university  = {University of Illinois at Urbana-Champaign},
}

@Article{Volmink2007,
  author    = {Volmink, Jimmy and Garner, Paul},
  title     = {Directly observed therapy for treating tuberculosis},
  journal   = {Cochrane Database Syst Rev},
  year      = {2007},
  volume    = {4},
  publisher = {Wiley Online Library},
}

@Article{Volmink2000,
  author       = {Volmink, Jimmy and Matchaba, Patrice and Garner, Paul},
  title        = {Directly observed therapy and treatment adherence},
  volume       = {355},
  number       = {9212},
  pages        = {1345--1350},
  issn         = {0140-6736},
  date         = {2000},
  journaltitle = {The Lancet},
  type         = {Journal Article},
}

@Article{Walley2001,
  author       = {Walley, John D. and Khan, M. Amir and Newell, James N. and Khan, M. Hussain},
  title        = {Effectiveness of the direct observation component of DOTS for tuberculosis: a randomised controlled trial in Pakistan},
  volume       = {357},
  number       = {9257},
  pages        = {664--669},
  issn         = {0140-6736},
  abstract     = {SummaryBackground DOTS is the control strategy for tuberculosis promoted by WHO. Pakistan is currently developing its National Tuberculosis Programme, and requires guidance on types of direct observation of treatment appropriate for the local conditions. We did a randomised trial to assess the effectiveness of different packages for tuberculosis treatment under operational conditions in Pakistan. Methods We enrolled 497 adults with new sputum-positive tuberculosis. 170 were assigned DOTS with direct observation of treatment by health workers; 165 were assigned DOTS with direct observation of treatment by family members; and 162 were assigned self-administered treatment. The trial was done at three sites that provide tuberculosis services strengthened according to WHO guidelines for the purposes of the research, with a standard daily short-course drugs regimen (2 months of isoniazid, rifampicin, pyrazinamide, and ethambutol, followed by 6 months of isoniazid and ethambutol). The main outcome measures were cure, and cure or treatment completion. Analysis was by intention to treat. Findings Within the strengthened tuberculosis services, the health-worker DOTS, family-member DOTS, and self-administered treatment strategies gave very similar outcomes, with cure rates of 64%, 55%, and 62%, respectively, and cure or treatment-completed rates of 67%, 62%, and 65%, respectively. Interpretation None of the three strategies tested was shown to be superior to the others, and direct observation of treatment did not give any additional improvement in cure rates. The effectiveness of direct observation of treatment remains unclear, and further operational research is needed.},
  date         = {2001},
  doi          = {10.1016/S0140-6736(00)04129-5},
  journaltitle = {The Lancet},
  type         = {Journal Article},
}

@Article{Wandwalo2004,
  author       = {Wandwalo, E. and Kapalata, N. and Egwaga, S. and Morkve, O.},
  title        = {Effectiveness of community-based directly observed treatment for tuberculosis in an urban setting in Tanzania: a randomised controlled trial},
  volume       = {8},
  number       = {10},
  pages        = {1248--1254},
  abstract     = {SETTING: An urban district in Dar es Salaam city with a high tuberculosis (TB) caseload.OBJECTIVE: To evaluate the effectiveness of community-based direct observation of treatment (DOT) using guardians and former TB patients compared to hospital-based DOT in an urban setting in Tanzania.DESIGN: Unblinded randomised control trial conducted in five sites under operational conditions in Temeke district. No changes to existing treatment delivery were made other than randomisation. The main outcome measure was treatment success. Analysis was by intention to treat.FINDINGS: A total of 587 new tuberculosis patients were enrolled. Among enrolled patients, 260 were assigned to community-based DOT using guardians and former TB patients and 327 to health facility-based DOT. Both DOT options gave similar treatment outcomes. Treatment success rate among patients under community and health facility-based DOT were 85% and 83%, respectively (OR 1.17, 95%CI 0.75–1.83).CONCLUSION: Community-based DOT is as effective as health facility-based DOT and can achieve good treatment outcomes, even in countries with well functioning National Tuberculosis Programmes.},
  date         = {2004},
  journaltitle = {The International Journal of Tuberculosis and Lung Disease},
  keywords     = {Tanzania community directly observed treatment tuberculosis urban},
  type         = {Journal Article},
}

@Article{Weis1994,
  author       = {Weis, Stephen E. and Slocum, Philip C. and Blais, Francis X. and King, Barbara and Nunn, Mary and Matney, G. Burgis and Gomez, Enriqueta and Foresman, Brian H.},
  title        = {The effect of directly observed therapy on the rates of drug resistance and relapse in tuberculosis},
  volume       = {330},
  number       = {17},
  pages        = {1179--1184},
  issn         = {0028-4793},
  date         = {1994},
  doi          = {10.1056/NEJM199404283301702},
  journaltitle = {New England journal of medicine},
  type         = {Journal Article},
}

@Article{WHO15,
  author    = {WHO},
  title     = {Global Tuberculosis Report 2014},
  journal   = {World Health Organization, Geneva, Switzerland},
  year      = {2014},
  note      = {WHO/HTM/TB/2014.08},
  publisher = {WHO Geneva, Switzerland},
}

@Article{WHO2013,
  author    = {WHO},
  title     = {Global tuberculosis report 2013},
  journal   = {World Health Organization, Geneva, Switzerland},
  note      = {WHO/HTM/TB/2013.11},
  date      = {2013},
  isbn      = {9241564652},
  publisher = {World Health Organization},
  type      = {Book},
}

@Article{WHO10,
  author    = {WHO},
  title     = {Treatment of tuberculosis : guidelines.},
  journal   = {World Health Organization, Geneva, Switzerland},
  year      = {2010},
  note      = {WHO/HTM/TB/2009.420},
  date      = {2010},
  isbn      = {9789241547833},
  publisher = {Geneva : World Health Organization, 2010.},
}

@Article{WHO2003,
  author       = {WHO},
  title        = {Treatment of Tuberculosis: Guidelines for National Programmes},
  journal      = {World Health Organization, Geneva, Switzerland},
  year         = {2003},
  note         = {WHO/CDS/TB/2003.313},
  date         = {2003},
  institution  = {World Health Organization},
  journaltitle = {Geneva, Switzerland: World Health Organization.},
  organization = {World Health Organization},
  type         = {Article},
}

@Article{WHO2001,
  author       = {International, Union Against Tuberculosis and Lung, Disease and Organization, World Health and Association, Royal Netherlands Tuberculosis and others},
  title        = {Revised international definitions in tuberculosis control.},
  journal      = {International Union against Tuberculosis and Lung Disease},
  year         = {2001},
  volume       = {5},
  number       = {3},
  pages        = {213--5},
  date         = {2001},
  journaltitle = {Int J Tuberc Lung Dis},
  type         = {Journal Article},
}

@Article{WHO1999,
  author       = {WHO},
  title        = {What is DOTS?: A guide to understanding the WHO-recommended TB Control Strategy Known as DOTS},
  journal      = {World Health Organization},
  year         = {1999},
  date         = {1999},
  institution  = {WHO},
  language     = {English},
  organization = {World Health Organization},
  type         = {techreport},
}

@Article{WHO1994,
  author       = {WHO},
  title        = {WHO tuberculosis programme: framework for effective tuberculosis control.},
  journal      = {World Health Organization},
  year         = {1994},
  date         = {1994},
  institution  = {World Health Organization},
  language     = {English},
  organization = {World Health Organization},
  type         = {techreport},
}

@Article{Wright2004,
  author       = {Wright, John and Walley, John and Philip, Aby and Pushpananthan, Suresh and Dlamini, Elijah and Newell, James and Dlamini, Sweetness},
  title        = {Direct observation of treatment for tuberculosis: a randomized controlled trial of community health workers versus family members},
  journal      = {Tropical Medicine \& International Health: TM \& IH},
  year         = {2004},
  volume       = {9},
  number       = {5},
  pages        = {559--565},
  issn         = {1360-2276},
  abstract     = {We implemented community-based direct observation of treatment, short course (DOTS), including a randomized controlled trial of direct observation either by community health workers (CHWs) or family members, under operational conditions in a region of Swaziland. There was a high death rate of 15%, due to the high HIV rates in the region. There was no significant difference in the cure and completion rate between direct observation of treatment by CHWs and family members [2% difference (95% CI -3% to 7%), exact P = 0.52]. A before-and-after comparison of outcomes demonstrated that the cure and treatment completion rate improved from a baseline of 27-67% following implementation of community-based DOTS. We conclude that community-based tuberculosis DOTS can improve successful outcomes of treatment. However, direct observation can be undertaken effectively using either daily family or CHW supervision. The choice of treatment supporter should be based on access, patient preference and availability of CHW resource.;},
  date         = {2004},
  journaltitle = {Tropical Medicine \& International Health: TM \& IH},
  keywords     = {Directly Observed Therapy* Tuberculosis/*drug therapy Adolescent Adult Aged Child Child, Preschool Community Health Nursing Female Home Nursing Humans Infant Infant, Newborn Male Middle Aged Rural Health Swaziland Treatment Outcome},
  type         = {Journal Article},
}

@Article{Yates16,
  author       = {Yates, Tom A. and Khan, Palwasha Y. and Knight, Gwenan M. and Taylor, Jonathon G. and McHugh, Timothy D. and Lipman, Marc and White, Richard G. and Cohen, Ted and Cobelens, Frank G. and Wood, Robin and others},
  title        = {The transmission of Mycobacterium tuberculosis in high burden settings},
  volume       = {16},
  number       = {2},
  pages        = {227--238},
  date         = {2016},
  journaltitle = {The Lancet Infectious Diseases},
  owner        = {bmcka},
  publisher    = {Elsevier},
  timestamp    = {2016.02.01},
}

@Article{Zignol06,
  author       = {Zignol, Matteo and Hosseini, Mehran S. and Wright, Abigail and Lambregts-van Weezenbeek, Catharina and Nunn, Paul and Watt, Catherine J. and Williams, Brian G. and Dye, Christopher},
  title        = {Global incidence of multidrug-resistant tuberculosis},
  volume       = {194},
  number       = {4},
  pages        = {479--485},
  date         = {2006},
  journaltitle = {Journal of Infectious Diseases},
  owner        = {bmcka},
  publisher    = {Oxford University Press},
  timestamp    = {2016.02.01},
}

@Article{Zignol2006,
  author       = {Zignol, Matteo and Hosseini, Mehran S. and Wright, Abigail and Weezenbeek, Catharina Lambregtsâ€“van and Nunn, Paul and Watt, Catherine J. and Williams, Brian G. and Dye, Christopher},
  title        = {Global Incidence of Multidrug-Resistant Tuberculosis},
  volume       = {194},
  number       = {4},
  pages        = {479--485},
  abstract     = {BackgroundThe global number of incident cases of multidrug-resistant (MDR) tuberculosis (TB) in 2000 was estimated to be 272,906 (95% confidence interval [CI], 184,948â€“414,295). For accurate planning of TB control programs, this estimate and others have been revised using data from additional countries and by including in the model previously treated TB cases, which had not been accounted for in the previous analysisMethodsMultiple logistic regression was used to identify variables that were predictive of MDR-TB frequency among new and previously treated cases surveyed in 90 and 77 countries, respectively. These variables were then used to estimate MDR-TB frequencies in countries that had not been surveyedResultsThe total number of MDR-TB cases estimated to have occurred worldwide in 2004 is 424,203 (95% CI, 376,019â€“620,061), or 4.3% (95% CI, 3.8%â€“6.1%) of all new and previously treated TB cases. In the same year, 181,408 (95% CI, 135,276â€“319,017) MDR-TB cases were estimated to have occurred among previously treated TB cases alone. Three countriesâ€”China, India, and the Russian Federationâ€”accounted for 261,362 (95% CI, 180,779â€“414,749) MDR-TB cases, or 62% of the estimated global burdenConclusionsThese updated sets of estimates incorporating previously treated TB cases call for an urgent plan to expand appropriate diagnostic and treatment services for patients with MDR-TB in low-resource settings},
  date         = {2006},
  doi          = {10.1086/505877},
  journaltitle = {Journal of Infectious Diseases},
  type         = {Journal Article},
}

@Article{Zwarenstein2000,
  author       = {Zwarenstein, M. and Schoeman, J. H. and Vundule, C. and Lombard, C. J. and Tatley, M.},
  title        = {A randomised controlled trial of lay health workers as direct observers for treatment of tuberculosis},
  volume       = {4},
  number       = {6},
  pages        = {550--554},
  issn         = {1027-3719},
  date         = {2000},
  journaltitle = {The International Journal of Tuberculosis and Lung Disease},
  type         = {Journal Article},
}

@Article{Zwarenstein1998,
  author       = {Zwarenstein, Merrick and Schoeman, Jan H. and Vundule, Caesar and Lombard, Carl J. and Tatley, Mike},
  title        = {Randomised controlled trial of self-supervised and directly observed treatment of tuberculosis},
  volume       = {352},
  number       = {9137},
  pages        = {1340--1343},
  issn         = {0140-6736},
  date         = {1998},
  journaltitle = {The Lancet},
  type         = {Journal Article},
}

@Article{Kironde02,
  author        = {Kironde, Samson and Kahirimbanyib, Martha},
  title         = {Community participation in primary health care (PHC) programmes: lessons from tuberculosis treatment delivery in South Africa},
  volume        = {2},
  number        = {1},
  pages         = {16--23},
  __markedentry = {[Brian:]},
  date          = {2002},
  journaltitle  = {African Health Sciences},
  publisher     = {Makerere University Medical School (Uganda)},
}

@Article{Mathema01,
  author        = {Mathema, B. and Pande, S. and Jochem, K. and Houston, R. and Smith, I. and Bam, D. and McGowan, Jr J. and others},
  title         = {Tuberculosis treatment in Nepal: a rapid assessment of government centers using different types of patient supervision},
  journal       = {The International Journal of Tuberculosis and Lung Disease},
  year          = {2001},
  volume        = {5},
  number        = {10},
  pages         = {912--919},
  __markedentry = {[Brian:]},
  date          = {2001},
  journaltitle  = {The International Journal of Tuberculosis and Lung Disease},
  publisher     = {International Union Against Tuberculosis and Lung Disease},
}

@Article{Alvarez-Gordillo98,
  author       = {Del Carmen Alvarez-Gordillo, G and Dorantes-Jimenez, JE},
  title        = {Shortened directly observed treatment applied to the tuberculosis control program},
  journal      = {Salud Publica de Mexico},
  year         = {1998},
  volume       = {40},
  number       = {3},
  pages        = {272--275},
  date         = {1998},
  journaltitle = {Salud Publica de Mexico},
  publisher    = {SciELO Public Health},
}

@Article{Tandon02,
  author       = {Tandon, Monika and Gupta, M. and Tandon, S. and Gupta, K. B.},
  title        = {DOTS versus self administered therapy (SAT) for patients of pulmonary tuberculosis: a randomised trial at a tertiary care hospital.},
  volume       = {56},
  number       = {1},
  pages        = {19--21},
  date         = {2002},
  journaltitle = {Indian journal of medical sciences},
}

@Article{Garner03,
  author       = {Garner, Paul and Volmink, Jimmy},
  title        = {Directly observed treatment for tuberculosis-Less faith, more science would be helpful [Editorial]},
  volume       = {327},
  number       = {7419},
  pages        = {823--824},
  date         = {2003},
  journaltitle = {British Medical Journal},
}

@Article{Macq03,
  author       = {Macq, J. C. and Theobald, Sally and Dick, J. and Dembele, M. and others},
  title        = {An exploration of the concept of directly observed treatment (DOT) for tuberculosis patients: from a uniform to a customised approach},
  volume       = {7},
  number       = {2},
  pages        = {103--109},
  date         = {2003},
  journaltitle = {The International Journal of Tuberculosis and Lung Disease},
  publisher    = {International Union Against Tuberculosis and Lung Disease},
}

@Article{McLaren16,
  author       = {McLaren, Zoë M. and Milliken, Amanda A. and Meyer, Amanda J. and Sharp, Alana R.},
  title        = {Does directly observed therapy improve tuberculosis treatment? More evidence is needed to guide tuberculosis policy},
  volume       = {16},
  number       = {1},
  pages        = {537},
  date         = {2016},
  journaltitle = {BMC Infectious Diseases},
  publisher    = {BioMed Central},
}

@Article{Sagbakken13,
  author       = {Sagbakken, Mette and Frich, Jan C. and Bjune, Gunnar A. and Porter, John D. H.},
  title        = {Ethical aspects of directly observed treatment for tuberculosis: a cross-cultural comparison},
  volume       = {14},
  number       = {1},
  pages        = {25},
  date         = {2013},
  journaltitle = {BMC medical ethics},
  publisher    = {BioMed Central},
}

@InProceedings{Sia11,
  author       = {Sia, Irene G. and Wieland, Mark L.},
  title        = {Current concepts in the management of tuberculosis},
  booktitle    = {Mayo Clinic Proceedings},
  volume       = {86},
  number       = {4},
  pages        = {348--361},
  organization = {Elsevier},
  date         = {2011},
}

@Article{Sotgiu17,
  author       = {Sotgiu, G. and Sulis, G. and Matteelli, A.},
  title        = {Tuberculosis-a World Health Organization Perspective.},
  volume       = {5},
  number       = {1},
  date         = {2017},
  journaltitle = {Microbiology spectrum},
}

@Article{Tian14,
  author       = {Tian, Jin-Hui and Lu, Z. X. and Bachmann, M. O. and Song, F. J.},
  title        = {Effectiveness of directly observed treatment of tuberculosis: a systematic review of controlled studies},
  volume       = {18},
  number       = {9},
  pages        = {1092--1098},
  date         = {2014},
  journaltitle = {The International Journal of Tuberculosis and Lung Disease},
  publisher    = {International Union Against Tuberculosis and Lung Disease},
}

@Article{Whalen06,
  author       = {Whalen, Christopher C.},
  title        = {Failure of directly observed treatment for tuberculosis in Africa: a call for new approaches},
  volume       = {42},
  number       = {7},
  pages        = {1048--1050},
  date         = {2006},
  journaltitle = {Clinical Infectious Diseases},
  publisher    = {Oxford University Press},
}

@Article{Nowak95,
  author       = {Nowak, Rachel},
  title        = {WHO calls for action against TB},
  volume       = {267},
  number       = {5205},
  pages        = {1763},
  date         = {1995},
  journaltitle = {Science},
  publisher    = {The American Association for the Advancement of Science},
}

@Article{Organization02,
  author  = {WHO},
  title   = {Tuberculosis Programme: An expanded DOTS framework for effective tuberculosis control},
  journal = {World Health Organization, Geneva, Switzerland},
  year    = {2002},
  note    = {WHO/CDS/TB/2002.297},
  date    = {2002},
}

@Article{Organization10,
  author       = {WHO},
  title        = {Guidelines for treatment of tuberculosis},
  journal      = {World Health Organization, Geneva, Switzerland},
  year         = {2010},
  note         = {WHO/HTM/TB/2009.420},
  date         = {2010},
  journaltitle = {World Health Organization, Geneva, Switzerland},
}

@Article{Collins14,
  author       = {Collins, Francis S. and Tabak, Lawrence A.},
  title        = {NIH plans to enhance reproducibility},
  volume       = {505},
  number       = {7485},
  pages        = {612},
  date         = {2014},
  journaltitle = {Nature},
  publisher    = {NIH Public Access},
}

@Article{Freedman15,
  author       = {Freedman, Leonard P. and Cockburn, Iain M. and Simcoe, Timothy S.},
  title        = {The economics of reproducibility in preclinical research},
  volume       = {13},
  number       = {6},
  pages        = {e1002165},
  date         = {2015},
  journaltitle = {PLoS Biol},
  publisher    = {Public Library of Science},
}

@Book{Viswanathan13,
  title     = {Assessing risk of bias and confounding in observational studies of interventions or exposures: further development of the RTI Item Bank},
  publisher = {Agency for Healthcare Research and Quality (US)},
  year      = {2013},
  author    = {Viswanathan, Meera and Berkman, Nancy D. and Dryden, Donna M. and Hartling, Lisa},
}

@Article{Denkinger2013,
  author    = {Denkinger, CM and Grenier, J and Stratis, AK and Akkihal, A and Pant-Pai, N and Pai, M},
  title     = {Mobile health to improve tuberculosis care and control: a call worth making},
  journal   = {The International Journal of Tuberculosis and Lung Disease},
  year      = {2013},
  volume    = {17},
  number    = {6},
  pages     = {719--727},
  publisher = {International Union Against Tuberculosis and Lung Disease},
}

@Article{Viechtbauer10,
  author    = {Viechtbauer, Wolfgang and Cheung, Mike W-L},
  title     = {Outlier and influence diagnostics for meta-analysis},
  journal   = {Research synthesis methods},
  year      = {2010},
  volume    = {1},
  number    = {2},
  pages     = {112--125},
  publisher = {Wiley Online Library},
}

@Manual{Rcore,
  title        = {R: A Language and Environment for Statistical Computing},
  author       = {{R Core Team}},
  organization = {R Foundation for Statistical Computing},
  address      = {Vienna, Austria},
  year         = {2017},
  url          = {https://www.R-project.org/},
}

@Article{Deeks02,
  author    = {Deeks, Jonathan J},
  title     = {Issues in the selection of a summary statistic for meta-analysis of clinical trials with binary outcomes},
  journal   = {Statistics in medicine},
  year      = {2002},
  volume    = {21},
  number    = {11},
  pages     = {1575--1600},
  publisher = {Wiley Online Library},
}

@Article{Friedrich07,
  author    = {Friedrich, Jan O and Adhikari, Neill KJ and Beyene, Joseph},
  title     = {Inclusion of zero total event trials in meta-analyses maintains analytic consistency and incorporates all available data},
  journal   = {BMC medical research methodology},
  year      = {2007},
  volume    = {7},
  number    = {1},
  pages     = {5},
  publisher = {BioMed Central},
}

@Article{Organization2017,
  author    = {WHO and others},
  title     = {Guidelines for the treatment of drug-susceptible tuberculosis and patient care},
  journal   = {World Health Organization},
  year      = {2017},
  publisher = {World Health Organization},
}

@Article{Schwab2000,
  author    = {Schwab, Matthias and Karrenbach, Martin and Claerbout, Jon},
  title     = {Making scientific computations reproducible},
  journal   = {Computing in Science \& Engineering},
  year      = {2000},
  volume    = {2},
  number    = {6},
  pages     = {61--67},
  publisher = {IEEE},
}

@Article{Peng2011,
  author    = {Peng, Roger D},
  title     = {Reproducible research in computational science},
  journal   = {Science},
  year      = {2011},
  volume    = {334},
  number    = {6060},
  pages     = {1226--1227},
  publisher = {American Association for the Advancement of Science},
}

@Article{Mesirov2010,
  author    = {Mesirov, Jill P},
  title     = {Accessible reproducible research},
  journal   = {Science},
  year      = {2010},
  volume    = {327},
  number    = {5964},
  pages     = {415--416},
  publisher = {American Association for the Advancement of Science},
}

@Article{Peng2009,
  author    = {Peng, Roger D},
  title     = {Reproducible research and biostatistics},
  journal   = {Biostatistics},
  year      = {2009},
  volume    = {10},
  number    = {3},
  pages     = {405--408},
  publisher = {Oxford University Press},
}

@Article{Sandve2013,
  author    = {Sandve, Geir Kjetil and Nekrutenko, Anton and Taylor, James and Hovig, Eivind},
  title     = {Ten simple rules for reproducible computational research},
  journal   = {PLoS computational biology},
  year      = {2013},
  volume    = {9},
  number    = {10},
  pages     = {e1003285},
  publisher = {Public Library of Science},
}

@Article{Ioannidis2014,
  author    = {Ioannidis, John PA and Greenland, Sander and Hlatky, Mark A and Khoury, Muin J and Macleod, Malcolm R and Moher, David and Schulz, Kenneth F and Tibshirani, Robert},
  title     = {Increasing value and reducing waste in research design, conduct, and analysis},
  journal   = {The Lancet},
  year      = {2014},
  volume    = {383},
  number    = {9912},
  pages     = {166--175},
  publisher = {Elsevier},
}

@Article{Alipanah2018,
  author    = {Alipanah, Narges and Jarlsberg, Leah and Miller, Cecily and Linh, Nguyen Nhat and Falzon, Dennis and Jaramillo, Ernesto and Nahid, Payam},
  title     = {Adherence interventions and outcomes of tuberculosis treatment: A systematic review and meta-analysis of trials and observational studies},
  journal   = {PLoS medicine},
  year      = {2018},
  volume    = {15},
  number    = {7},
  pages     = {e1002595},
  publisher = {Public Library of Science},
}

@Article{Mueller2018,
  author    = {M{\"u}ller, AM and Os{\'o}rio, CS and Silva, DR and Sbruzzi, G and de Tarso, P and Dalcin, Roth},
  title     = {Interventions to improve adherence to tuberculosis treatment: systematic review and meta-analysis},
  journal   = {The International Journal of Tuberculosis and Lung Disease},
  year      = {2018},
  volume    = {22},
  number    = {7},
  pages     = {731--740},
  publisher = {International Union Against Tuberculosis and Lung Disease},
}

@Comment{jabref-meta: databaseType:bibtex;}

@Comment{jabref-meta: grouping:
0 AllEntriesGroup:;
1 StaticGroup:TB Ref\;0\;1\;\;\;\;;
}
